# Supplementary material for: Gender, caste, and heterogeneous farmer preferences for wheat varietal traits in rural India
Source: PLoS One. 2022 Aug 11;17(8):e0272126. doi: 10.1371/journal.pone.0272126 (PMC9371340; doi:10.1371/journal.pone.0272126)
Supplement: S1 Data — (CSV) [file pone.0272126.s003.csv]

Interview_ID	Household_ID	Card_ID	Option_ID	ASC_Dummy	Choice_Dummy	Heat_Loss	HT_High_Dummy	HT_Med_Dummy	Potl_Yield	Qual_High_Dummy	Qual_Med_Dummy	Seed_Price	Seed_Cost_Per_Acre	Lodg_High_Dummy	Lodg_Med_Dummy	CASTE_GR	HH_SIZE	ADULT_MEMB	LAND_CUL	LAND_OWN	FEMALE_DUMMY	AGE_RESP	ILLITERATE	FORMAL_SCHOOL	FOOD_INSECURE
1002	1	1	1	0	1	10	1	0	12	1	0	28	1120	0	0	2	4	2	0.4	0.41	1	37	1	0	4
1002	1	1	2	0	0	10	1	0	16	0	1	32	1280	0	1	2	4	2	0.4	0.41	1	37	1	0	4
1002	1	1	3	0	0	20	0	1	12	0	1	28	1120	0	1	2	4	2	0.4	0.41	1	37	1	0	4
1002	1	1	4	1	0	0	0	0	0	0	0	0	0	0	0	2	4	2	0.4	0.41	1	37	1	0	4
1002	1	2	1	0	0	20	0	1	12	1	0	28	1120	0	0	2	4	2	0.4	0.41	1	37	1	0	4
1002	1	2	2	0	1	20	0	1	16	0	1	32	1280	0	1	2	4	2	0.4	0.41	1	37	1	0	4
1002	1	2	3	0	0	10	1	0	12	0	1	28	1120	0	1	2	4	2	0.4	0.41	1	37	1	0	4
1002	1	2	4	1	0	0	0	0	0	0	0	0	0	0	0	2	4	2	0.4	0.41	1	37	1	0	4
1002	1	3	1	0	0	20	0	1	12	0	0	25	1000	0	0	2	4	2	0.4	0.41	1	37	1	0	4
1002	1	3	2	0	0	20	0	1	12	1	0	32	1280	0	1	2	4	2	0.4	0.41	1	37	1	0	4
1002	1	3	3	0	0	10	1	0	16	0	1	28	1120	0	0	2	4	2	0.4	0.41	1	37	1	0	4
1002	1	3	4	1	1	0	0	0	0	0	0	0	0	0	0	2	4	2	0.4	0.41	1	37	1	0	4
1002	1	4	1	0	0	10	1	0	12	1	0	25	1000	0	1	2	4	2	0.4	0.41	1	37	1	0	4
1002	1	4	2	0	1	30	0	0	16	1	0	32	1280	0	0	2	4	2	0.4	0.41	1	37	1	0	4
1002	1	4	3	0	0	20	0	1	8	0	1	28	1120	1	0	2	4	2	0.4	0.41	1	37	1	0	4
1002	1	4	4	1	0	0	0	0	0	0	0	0	0	0	0	2	4	2	0.4	0.41	1	37	1	0	4
1002	1	5	1	0	1	20	0	1	16	1	0	28	1120	1	0	2	4	2	0.4	0.41	1	37	1	0	4
1002	1	5	2	0	0	30	0	0	12	1	0	32	1280	0	0	2	4	2	0.4	0.41	1	37	1	0	4
1002	1	5	3	0	0	10	1	0	8	0	1	25	1000	0	0	2	4	2	0.4	0.41	1	37	1	0	4
1002	1	5	4	1	0	0	0	0	0	0	0	0	0	0	0	2	4	2	0.4	0.41	1	37	1	0	4
1002	1	6	1	0	1	10	1	0	16	1	0	28	1120	0	0	2	4	2	0.4	0.41	1	37	1	0	4
1002	1	6	2	0	0	20	0	1	12	0	1	32	1280	0	1	2	4	2	0.4	0.41	1	37	1	0	4
1002	1	6	3	0	0	30	0	0	8	0	1	28	1120	1	0	2	4	2	0.4	0.41	1	37	1	0	4
1002	1	6	4	1	0	0	0	0	0	0	0	0	0	0	0	2	4	2	0.4	0.41	1	37	1	0	4
1002	1	7	1	0	0	30	0	0	12	0	0	28	1120	0	1	2	4	2	0.4	0.41	1	37	1	0	4
1002	1	7	2	0	1	10	1	0	16	0	0	32	1280	0	1	2	4	2	0.4	0.41	1	37	1	0	4
1002	1	7	3	0	0	20	0	1	8	0	1	25	1000	0	0	2	4	2	0.4	0.41	1	37	1	0	4
1002	1	7	4	1	0	0	0	0	0	0	0	0	0	0	0	2	4	2	0.4	0.41	1	37	1	0	4
1002	1	8	1	0	1	20	0	1	16	0	1	25	1000	0	1	2	4	2	0.4	0.41	1	37	1	0	4
1002	1	8	2	0	0	20	0	1	8	0	0	28	1120	0	1	2	4	2	0.4	0.41	1	37	1	0	4
1002	1	8	3	0	0	10	1	0	12	1	0	32	1280	1	0	2	4	2	0.4	0.41	1	37	1	0	4
1002	1	8	4	1	0	0	0	0	0	0	0	0	0	0	0	2	4	2	0.4	0.41	1	37	1	0	4
1002	1	9	1	0	0	10	1	0	12	0	1	32	1280	0	0	2	4	2	0.4	0.41	1	37	1	0	4
1002	1	9	2	0	1	30	0	0	16	1	0	25	1000	1	0	2	4	2	0.4	0.41	1	37	1	0	4
1002	1	9	3	0	0	30	0	0	16	1	0	28	1120	0	1	2	4	2	0.4	0.41	1	37	1	0	4
1002	1	9	4	1	0	0	0	0	0	0	0	0	0	0	0	2	4	2	0.4	0.41	1	37	1	0	4
1011	2	1	1	0	0	10	1	0	12	1	0	28	1120	0	0	2	3	3	0.81	1.01	0	46	0	2	5
1011	2	1	2	0	1	10	1	0	16	0	1	32	1280	0	1	2	3	3	0.81	1.01	0	46	0	2	5
1011	2	1	3	0	0	20	0	1	12	0	1	28	1120	0	1	2	3	3	0.81	1.01	0	46	0	2	5
1011	2	1	4	1	0	0	0	0	0	0	0	0	0	0	0	2	3	3	0.81	1.01	0	46	0	2	5
1011	2	2	1	0	0	20	0	1	12	1	0	28	1120	0	0	2	3	3	0.81	1.01	0	46	0	2	5
1011	2	2	2	0	1	20	0	1	16	0	1	32	1280	0	1	2	3	3	0.81	1.01	0	46	0	2	5
1011	2	2	3	0	0	10	1	0	12	0	1	28	1120	0	1	2	3	3	0.81	1.01	0	46	0	2	5
1011	2	2	4	1	0	0	0	0	0	0	0	0	0	0	0	2	3	3	0.81	1.01	0	46	0	2	5
1011	2	3	1	0	0	20	0	1	12	0	0	25	1000	0	0	2	3	3	0.81	1.01	0	46	0	2	5
1011	2	3	2	0	1	20	0	1	12	1	0	32	1280	0	1	2	3	3	0.81	1.01	0	46	0	2	5
1011	2	3	3	0	0	10	1	0	16	0	1	28	1120	0	0	2	3	3	0.81	1.01	0	46	0	2	5
1011	2	3	4	1	0	0	0	0	0	0	0	0	0	0	0	2	3	3	0.81	1.01	0	46	0	2	5
1011	2	4	1	0	0	10	1	0	12	1	0	25	1000	0	1	2	3	3	0.81	1.01	0	46	0	2	5
1011	2	4	2	0	0	30	0	0	16	1	0	32	1280	0	0	2	3	3	0.81	1.01	0	46	0	2	5
1011	2	4	3	0	1	20	0	1	8	0	1	28	1120	1	0	2	3	3	0.81	1.01	0	46	0	2	5
1011	2	4	4	1	0	0	0	0	0	0	0	0	0	0	0	2	3	3	0.81	1.01	0	46	0	2	5
1011	2	5	1	0	1	20	0	1	16	1	0	28	1120	1	0	2	3	3	0.81	1.01	0	46	0	2	5
1011	2	5	2	0	0	30	0	0	12	1	0	32	1280	0	0	2	3	3	0.81	1.01	0	46	0	2	5
1011	2	5	3	0	0	10	1	0	8	0	1	25	1000	0	0	2	3	3	0.81	1.01	0	46	0	2	5
1011	2	5	4	1	0	0	0	0	0	0	0	0	0	0	0	2	3	3	0.81	1.01	0	46	0	2	5
1011	2	6	1	0	1	10	1	0	16	1	0	28	1120	0	0	2	3	3	0.81	1.01	0	46	0	2	5
1011	2	6	2	0	0	20	0	1	12	0	1	32	1280	0	1	2	3	3	0.81	1.01	0	46	0	2	5
1011	2	6	3	0	0	30	0	0	8	0	1	28	1120	1	0	2	3	3	0.81	1.01	0	46	0	2	5
1011	2	6	4	1	0	0	0	0	0	0	0	0	0	0	0	2	3	3	0.81	1.01	0	46	0	2	5
1011	2	7	1	0	0	30	0	0	12	0	0	28	1120	0	1	2	3	3	0.81	1.01	0	46	0	2	5
1011	2	7	2	0	1	10	1	0	16	0	0	32	1280	0	1	2	3	3	0.81	1.01	0	46	0	2	5
1011	2	7	3	0	0	20	0	1	8	0	1	25	1000	0	0	2	3	3	0.81	1.01	0	46	0	2	5
1011	2	7	4	1	0	0	0	0	0	0	0	0	0	0	0	2	3	3	0.81	1.01	0	46	0	2	5
1011	2	8	1	0	0	20	0	1	16	0	1	25	1000	0	1	2	3	3	0.81	1.01	0	46	0	2	5
1011	2	8	2	0	0	20	0	1	8	0	0	28	1120	0	1	2	3	3	0.81	1.01	0	46	0	2	5
1011	2	8	3	0	1	10	1	0	12	1	0	32	1280	1	0	2	3	3	0.81	1.01	0	46	0	2	5
1011	2	8	4	1	0	0	0	0	0	0	0	0	0	0	0	2	3	3	0.81	1.01	0	46	0	2	5
1011	2	9	1	0	0	10	1	0	12	0	1	32	1280	0	0	2	3	3	0.81	1.01	0	46	0	2	5
1011	2	9	2	0	1	30	0	0	16	1	0	25	1000	1	0	2	3	3	0.81	1.01	0	46	0	2	5
1011	2	9	3	0	0	30	0	0	16	1	0	28	1120	0	1	2	3	3	0.81	1.01	0	46	0	2	5
1011	2	9	4	1	0	0	0	0	0	0	0	0	0	0	0	2	3	3	0.81	1.01	0	46	0	2	5
1012	2	1	1	0	0	10	1	0	12	1	0	28	1120	0	0	2	3	3	0.81	0.81	1	37	1	0	7
1012	2	1	2	0	1	10	1	0	16	0	1	32	1280	0	1	2	3	3	0.81	0.81	1	37	1	0	7
1012	2	1	3	0	0	20	0	1	12	0	1	28	1120	0	1	2	3	3	0.81	0.81	1	37	1	0	7
1012	2	1	4	1	0	0	0	0	0	0	0	0	0	0	0	2	3	3	0.81	0.81	1	37	1	0	7
1012	2	2	1	0	1	20	0	1	12	1	0	28	1120	0	0	2	3	3	0.81	0.81	1	37	1	0	7
1012	2	2	2	0	0	20	0	1	16	0	1	32	1280	0	1	2	3	3	0.81	0.81	1	37	1	0	7
1012	2	2	3	0	0	10	1	0	12	0	1	28	1120	0	1	2	3	3	0.81	0.81	1	37	1	0	7
1012	2	2	4	1	0	0	0	0	0	0	0	0	0	0	0	2	3	3	0.81	0.81	1	37	1	0	7
1012	2	3	1	0	0	20	0	1	12	0	0	25	1000	0	0	2	3	3	0.81	0.81	1	37	1	0	7
1012	2	3	2	0	0	20	0	1	12	1	0	32	1280	0	1	2	3	3	0.81	0.81	1	37	1	0	7
1012	2	3	3	0	1	10	1	0	16	0	1	28	1120	0	0	2	3	3	0.81	0.81	1	37	1	0	7
1012	2	3	4	1	0	0	0	0	0	0	0	0	0	0	0	2	3	3	0.81	0.81	1	37	1	0	7
1012	2	4	1	0	0	10	1	0	12	1	0	25	1000	0	1	2	3	3	0.81	0.81	1	37	1	0	7
1012	2	4	2	0	1	30	0	0	16	1	0	32	1280	0	0	2	3	3	0.81	0.81	1	37	1	0	7
1012	2	4	3	0	0	20	0	1	8	0	1	28	1120	1	0	2	3	3	0.81	0.81	1	37	1	0	7
1012	2	4	4	1	0	0	0	0	0	0	0	0	0	0	0	2	3	3	0.81	0.81	1	37	1	0	7
1012	2	5	1	0	1	20	0	1	16	1	0	28	1120	1	0	2	3	3	0.81	0.81	1	37	1	0	7
1012	2	5	2	0	0	30	0	0	12	1	0	32	1280	0	0	2	3	3	0.81	0.81	1	37	1	0	7
1012	2	5	3	0	0	10	1	0	8	0	1	25	1000	0	0	2	3	3	0.81	0.81	1	37	1	0	7
1012	2	5	4	1	0	0	0	0	0	0	0	0	0	0	0	2	3	3	0.81	0.81	1	37	1	0	7
1012	2	6	1	0	1	10	1	0	16	1	0	28	1120	0	0	2	3	3	0.81	0.81	1	37	1	0	7
1012	2	6	2	0	0	20	0	1	12	0	1	32	1280	0	1	2	3	3	0.81	0.81	1	37	1	0	7
1012	2	6	3	0	0	30	0	0	8	0	1	28	1120	1	0	2	3	3	0.81	0.81	1	37	1	0	7
1012	2	6	4	1	0	0	0	0	0	0	0	0	0	0	0	2	3	3	0.81	0.81	1	37	1	0	7
1012	2	7	1	0	0	30	0	0	12	0	0	28	1120	0	1	2	3	3	0.81	0.81	1	37	1	0	7
1012	2	7	2	0	0	10	1	0	16	0	0	32	1280	0	1	2	3	3	0.81	0.81	1	37	1	0	7
1012	2	7	3	0	1	20	0	1	8	0	1	25	1000	0	0	2	3	3	0.81	0.81	1	37	1	0	7
1012	2	7	4	1	0	0	0	0	0	0	0	0	0	0	0	2	3	3	0.81	0.81	1	37	1	0	7
1012	2	8	1	0	0	20	0	1	16	0	1	25	1000	0	1	2	3	3	0.81	0.81	1	37	1	0	7
1012	2	8	2	0	0	20	0	1	8	0	0	28	1120	0	1	2	3	3	0.81	0.81	1	37	1	0	7
1012	2	8	3	0	1	10	1	0	12	1	0	32	1280	1	0	2	3	3	0.81	0.81	1	37	1	0	7
1012	2	8	4	1	0	0	0	0	0	0	0	0	0	0	0	2	3	3	0.81	0.81	1	37	1	0	7
1012	2	9	1	0	0	10	1	0	12	0	1	32	1280	0	0	2	3	3	0.81	0.81	1	37	1	0	7
1012	2	9	2	0	1	30	0	0	16	1	0	25	1000	1	0	2	3	3	0.81	0.81	1	37	1	0	7
1012	2	9	3	0	0	30	0	0	16	1	0	28	1120	0	1	2	3	3	0.81	0.81	1	37	1	0	7
1012	2	9	4	1	0	0	0	0	0	0	0	0	0	0	0	2	3	3	0.81	0.81	1	37	1	0	7
1021	3	1	1	0	0	10	1	0	12	1	0	28	1120	0	0	2	8	4	0.81	1.82	0	61	1	0	0
1021	3	1	2	0	1	10	1	0	16	0	1	32	1280	0	1	2	8	4	0.81	1.82	0	61	1	0	0
1021	3	1	3	0	0	20	0	1	12	0	1	28	1120	0	1	2	8	4	0.81	1.82	0	61	1	0	0
1021	3	1	4	1	0	0	0	0	0	0	0	0	0	0	0	2	8	4	0.81	1.82	0	61	1	0	0
1021	3	2	1	0	1	20	0	1	12	1	0	28	1120	0	0	2	8	4	0.81	1.82	0	61	1	0	0
1021	3	2	2	0	0	20	0	1	16	0	1	32	1280	0	1	2	8	4	0.81	1.82	0	61	1	0	0
1021	3	2	3	0	0	10	1	0	12	0	1	28	1120	0	1	2	8	4	0.81	1.82	0	61	1	0	0
1021	3	2	4	1	0	0	0	0	0	0	0	0	0	0	0	2	8	4	0.81	1.82	0	61	1	0	0
1021	3	3	1	0	0	20	0	1	12	0	0	25	1000	0	0	2	8	4	0.81	1.82	0	61	1	0	0
1021	3	3	2	0	0	20	0	1	12	1	0	32	1280	0	1	2	8	4	0.81	1.82	0	61	1	0	0
1021	3	3	3	0	1	10	1	0	16	0	1	28	1120	0	0	2	8	4	0.81	1.82	0	61	1	0	0
1021	3	3	4	1	0	0	0	0	0	0	0	0	0	0	0	2	8	4	0.81	1.82	0	61	1	0	0
1021	3	4	1	0	0	10	1	0	12	1	0	25	1000	0	1	2	8	4	0.81	1.82	0	61	1	0	0
1021	3	4	2	0	1	30	0	0	16	1	0	32	1280	0	0	2	8	4	0.81	1.82	0	61	1	0	0
1021	3	4	3	0	0	20	0	1	8	0	1	28	1120	1	0	2	8	4	0.81	1.82	0	61	1	0	0
1021	3	4	4	1	0	0	0	0	0	0	0	0	0	0	0	2	8	4	0.81	1.82	0	61	1	0	0
1021	3	5	1	0	1	20	0	1	16	1	0	28	1120	1	0	2	8	4	0.81	1.82	0	61	1	0	0
1021	3	5	2	0	0	30	0	0	12	1	0	32	1280	0	0	2	8	4	0.81	1.82	0	61	1	0	0
1021	3	5	3	0	0	10	1	0	8	0	1	25	1000	0	0	2	8	4	0.81	1.82	0	61	1	0	0
1021	3	5	4	1	0	0	0	0	0	0	0	0	0	0	0	2	8	4	0.81	1.82	0	61	1	0	0
1021	3	6	1	0	1	10	1	0	16	1	0	28	1120	0	0	2	8	4	0.81	1.82	0	61	1	0	0
1021	3	6	2	0	0	20	0	1	12	0	1	32	1280	0	1	2	8	4	0.81	1.82	0	61	1	0	0
1021	3	6	3	0	0	30	0	0	8	0	1	28	1120	1	0	2	8	4	0.81	1.82	0	61	1	0	0
1021	3	6	4	1	0	0	0	0	0	0	0	0	0	0	0	2	8	4	0.81	1.82	0	61	1	0	0
1021	3	7	1	0	0	30	0	0	12	0	0	28	1120	0	1	2	8	4	0.81	1.82	0	61	1	0	0
1021	3	7	2	0	1	10	1	0	16	0	0	32	1280	0	1	2	8	4	0.81	1.82	0	61	1	0	0
1021	3	7	3	0	0	20	0	1	8	0	1	25	1000	0	0	2	8	4	0.81	1.82	0	61	1	0	0
1021	3	7	4	1	0	0	0	0	0	0	0	0	0	0	0	2	8	4	0.81	1.82	0	61	1	0	0
1021	3	8	1	0	1	20	0	1	16	0	1	25	1000	0	1	2	8	4	0.81	1.82	0	61	1	0	0
1021	3	8	2	0	0	20	0	1	8	0	0	28	1120	0	1	2	8	4	0.81	1.82	0	61	1	0	0
1021	3	8	3	0	0	10	1	0	12	1	0	32	1280	1	0	2	8	4	0.81	1.82	0	61	1	0	0
1021	3	8	4	1	0	0	0	0	0	0	0	0	0	0	0	2	8	4	0.81	1.82	0	61	1	0	0
1021	3	9	1	0	0	10	1	0	12	0	1	32	1280	0	0	2	8	4	0.81	1.82	0	61	1	0	0
1021	3	9	2	0	1	30	0	0	16	1	0	25	1000	1	0	2	8	4	0.81	1.82	0	61	1	0	0
1021	3	9	3	0	0	30	0	0	16	1	0	28	1120	0	1	2	8	4	0.81	1.82	0	61	1	0	0
1021	3	9	4	1	0	0	0	0	0	0	0	0	0	0	0	2	8	4	0.81	1.82	0	61	1	0	0
1022	3	1	1	0	0	10	1	0	12	1	0	28	1120	0	0	2	4	4	0.81	0.81	1	59	1	0	1
1022	3	1	2	0	1	10	1	0	16	0	1	32	1280	0	1	2	4	4	0.81	0.81	1	59	1	0	1
1022	3	1	3	0	0	20	0	1	12	0	1	28	1120	0	1	2	4	4	0.81	0.81	1	59	1	0	1
1022	3	1	4	1	0	0	0	0	0	0	0	0	0	0	0	2	4	4	0.81	0.81	1	59	1	0	1
1022	3	2	1	0	1	20	0	1	12	1	0	28	1120	0	0	2	4	4	0.81	0.81	1	59	1	0	1
1022	3	2	2	0	0	20	0	1	16	0	1	32	1280	0	1	2	4	4	0.81	0.81	1	59	1	0	1
1022	3	2	3	0	0	10	1	0	12	0	1	28	1120	0	1	2	4	4	0.81	0.81	1	59	1	0	1
1022	3	2	4	1	0	0	0	0	0	0	0	0	0	0	0	2	4	4	0.81	0.81	1	59	1	0	1
1022	3	3	1	0	0	20	0	1	12	0	0	25	1000	0	0	2	4	4	0.81	0.81	1	59	1	0	1
1022	3	3	2	0	0	20	0	1	12	1	0	32	1280	0	1	2	4	4	0.81	0.81	1	59	1	0	1
1022	3	3	3	0	1	10	1	0	16	0	1	28	1120	0	0	2	4	4	0.81	0.81	1	59	1	0	1
1022	3	3	4	1	0	0	0	0	0	0	0	0	0	0	0	2	4	4	0.81	0.81	1	59	1	0	1
1022	3	4	1	0	0	10	1	0	12	1	0	25	1000	0	1	2	4	4	0.81	0.81	1	59	1	0	1
1022	3	4	2	0	1	30	0	0	16	1	0	32	1280	0	0	2	4	4	0.81	0.81	1	59	1	0	1
1022	3	4	3	0	0	20	0	1	8	0	1	28	1120	1	0	2	4	4	0.81	0.81	1	59	1	0	1
1022	3	4	4	1	0	0	0	0	0	0	0	0	0	0	0	2	4	4	0.81	0.81	1	59	1	0	1
1022	3	5	1	0	0	20	0	1	16	1	0	28	1120	1	0	2	4	4	0.81	0.81	1	59	1	0	1
1022	3	5	2	0	0	30	0	0	12	1	0	32	1280	0	0	2	4	4	0.81	0.81	1	59	1	0	1
1022	3	5	3	0	1	10	1	0	8	0	1	25	1000	0	0	2	4	4	0.81	0.81	1	59	1	0	1
1022	3	5	4	1	0	0	0	0	0	0	0	0	0	0	0	2	4	4	0.81	0.81	1	59	1	0	1
1022	3	6	1	0	0	10	1	0	16	1	0	28	1120	0	0	2	4	4	0.81	0.81	1	59	1	0	1
1022	3	6	2	0	0	20	0	1	12	0	1	32	1280	0	1	2	4	4	0.81	0.81	1	59	1	0	1
1022	3	6	3	0	1	30	0	0	8	0	1	28	1120	1	0	2	4	4	0.81	0.81	1	59	1	0	1
1022	3	6	4	1	0	0	0	0	0	0	0	0	0	0	0	2	4	4	0.81	0.81	1	59	1	0	1
1022	3	7	1	0	1	30	0	0	12	0	0	28	1120	0	1	2	4	4	0.81	0.81	1	59	1	0	1
1022	3	7	2	0	0	10	1	0	16	0	0	32	1280	0	1	2	4	4	0.81	0.81	1	59	1	0	1
1022	3	7	3	0	0	20	0	1	8	0	1	25	1000	0	0	2	4	4	0.81	0.81	1	59	1	0	1
1022	3	7	4	1	0	0	0	0	0	0	0	0	0	0	0	2	4	4	0.81	0.81	1	59	1	0	1
1022	3	8	1	0	0	20	0	1	16	0	1	25	1000	0	1	2	4	4	0.81	0.81	1	59	1	0	1
1022	3	8	2	0	1	20	0	1	8	0	0	28	1120	0	1	2	4	4	0.81	0.81	1	59	1	0	1
1022	3	8	3	0	0	10	1	0	12	1	0	32	1280	1	0	2	4	4	0.81	0.81	1	59	1	0	1
1022	3	8	4	1	0	0	0	0	0	0	0	0	0	0	0	2	4	4	0.81	0.81	1	59	1	0	1
1022	3	9	1	0	0	10	1	0	12	0	1	32	1280	0	0	2	4	4	0.81	0.81	1	59	1	0	1
1022	3	9	2	0	1	30	0	0	16	1	0	25	1000	1	0	2	4	4	0.81	0.81	1	59	1	0	1
1022	3	9	3	0	0	30	0	0	16	1	0	28	1120	0	1	2	4	4	0.81	0.81	1	59	1	0	1
1022	3	9	4	1	0	0	0	0	0	0	0	0	0	0	0	2	4	4	0.81	0.81	1	59	1	0	1
1031	4	1	1	0	1	10	1	0	12	1	0	28	1120	0	0	2	5	2	2.02	0	0	27	0	8	0
1031	4	1	2	0	0	10	1	0	16	0	1	32	1280	0	1	2	5	2	2.02	0	0	27	0	8	0
1031	4	1	3	0	0	20	0	1	12	0	1	28	1120	0	1	2	5	2	2.02	0	0	27	0	8	0
1031	4	1	4	1	0	0	0	0	0	0	0	0	0	0	0	2	5	2	2.02	0	0	27	0	8	0
1031	4	2	1	0	1	20	0	1	12	1	0	28	1120	0	0	2	5	2	2.02	0	0	27	0	8	0
1031	4	2	2	0	0	20	0	1	16	0	1	32	1280	0	1	2	5	2	2.02	0	0	27	0	8	0
1031	4	2	3	0	0	10	1	0	12	0	1	28	1120	0	1	2	5	2	2.02	0	0	27	0	8	0
1031	4	2	4	1	0	0	0	0	0	0	0	0	0	0	0	2	5	2	2.02	0	0	27	0	8	0
1031	4	3	1	0	0	20	0	1	12	0	0	25	1000	0	0	2	5	2	2.02	0	0	27	0	8	0
1031	4	3	2	0	0	20	0	1	12	1	0	32	1280	0	1	2	5	2	2.02	0	0	27	0	8	0
1031	4	3	3	0	1	10	1	0	16	0	1	28	1120	0	0	2	5	2	2.02	0	0	27	0	8	0
1031	4	3	4	1	0	0	0	0	0	0	0	0	0	0	0	2	5	2	2.02	0	0	27	0	8	0
1031	4	4	1	0	1	10	1	0	12	1	0	25	1000	0	1	2	5	2	2.02	0	0	27	0	8	0
1031	4	4	2	0	0	30	0	0	16	1	0	32	1280	0	0	2	5	2	2.02	0	0	27	0	8	0
1031	4	4	3	0	0	20	0	1	8	0	1	28	1120	1	0	2	5	2	2.02	0	0	27	0	8	0
1031	4	4	4	1	0	0	0	0	0	0	0	0	0	0	0	2	5	2	2.02	0	0	27	0	8	0
1031	4	5	1	0	1	20	0	1	16	1	0	28	1120	1	0	2	5	2	2.02	0	0	27	0	8	0
1031	4	5	2	0	0	30	0	0	12	1	0	32	1280	0	0	2	5	2	2.02	0	0	27	0	8	0
1031	4	5	3	0	0	10	1	0	8	0	1	25	1000	0	0	2	5	2	2.02	0	0	27	0	8	0
1031	4	5	4	1	0	0	0	0	0	0	0	0	0	0	0	2	5	2	2.02	0	0	27	0	8	0
1031	4	6	1	0	1	10	1	0	16	1	0	28	1120	0	0	2	5	2	2.02	0	0	27	0	8	0
1031	4	6	2	0	0	20	0	1	12	0	1	32	1280	0	1	2	5	2	2.02	0	0	27	0	8	0
1031	4	6	3	0	0	30	0	0	8	0	1	28	1120	1	0	2	5	2	2.02	0	0	27	0	8	0
1031	4	6	4	1	0	0	0	0	0	0	0	0	0	0	0	2	5	2	2.02	0	0	27	0	8	0
1031	4	7	1	0	1	30	0	0	12	0	0	28	1120	0	1	2	5	2	2.02	0	0	27	0	8	0
1031	4	7	2	0	0	10	1	0	16	0	0	32	1280	0	1	2	5	2	2.02	0	0	27	0	8	0
1031	4	7	3	0	0	20	0	1	8	0	1	25	1000	0	0	2	5	2	2.02	0	0	27	0	8	0
1031	4	7	4	1	0	0	0	0	0	0	0	0	0	0	0	2	5	2	2.02	0	0	27	0	8	0
1031	4	8	1	0	0	20	0	1	16	0	1	25	1000	0	1	2	5	2	2.02	0	0	27	0	8	0
1031	4	8	2	0	0	20	0	1	8	0	0	28	1120	0	1	2	5	2	2.02	0	0	27	0	8	0
1031	4	8	3	0	1	10	1	0	12	1	0	32	1280	1	0	2	5	2	2.02	0	0	27	0	8	0
1031	4	8	4	1	0	0	0	0	0	0	0	0	0	0	0	2	5	2	2.02	0	0	27	0	8	0
1031	4	9	1	0	1	10	1	0	12	0	1	32	1280	0	0	2	5	2	2.02	0	0	27	0	8	0
1031	4	9	2	0	0	30	0	0	16	1	0	25	1000	1	0	2	5	2	2.02	0	0	27	0	8	0
1031	4	9	3	0	0	30	0	0	16	1	0	28	1120	0	1	2	5	2	2.02	0	0	27	0	8	0
1031	4	9	4	1	0	0	0	0	0	0	0	0	0	0	0	2	5	2	2.02	0	0	27	0	8	0
1032	4	1	1	0	0	10	1	0	12	1	0	28	1120	0	0	2	5	2	2.02	0	1	25	1	0	5
1032	4	1	2	0	1	10	1	0	16	0	1	32	1280	0	1	2	5	2	2.02	0	1	25	1	0	5
1032	4	1	3	0	0	20	0	1	12	0	1	28	1120	0	1	2	5	2	2.02	0	1	25	1	0	5
1032	4	1	4	1	0	0	0	0	0	0	0	0	0	0	0	2	5	2	2.02	0	1	25	1	0	5
1032	4	2	1	0	0	20	0	1	12	1	0	28	1120	0	0	2	5	2	2.02	0	1	25	1	0	5
1032	4	2	2	0	1	20	0	1	16	0	1	32	1280	0	1	2	5	2	2.02	0	1	25	1	0	5
1032	4	2	3	0	0	10	1	0	12	0	1	28	1120	0	1	2	5	2	2.02	0	1	25	1	0	5
1032	4	2	4	1	0	0	0	0	0	0	0	0	0	0	0	2	5	2	2.02	0	1	25	1	0	5
1032	4	3	1	0	0	20	0	1	12	0	0	25	1000	0	0	2	5	2	2.02	0	1	25	1	0	5
1032	4	3	2	0	0	20	0	1	12	1	0	32	1280	0	1	2	5	2	2.02	0	1	25	1	0	5
1032	4	3	3	0	1	10	1	0	16	0	1	28	1120	0	0	2	5	2	2.02	0	1	25	1	0	5
1032	4	3	4	1	0	0	0	0	0	0	0	0	0	0	0	2	5	2	2.02	0	1	25	1	0	5
1032	4	4	1	0	1	10	1	0	12	1	0	25	1000	0	1	2	5	2	2.02	0	1	25	1	0	5
1032	4	4	2	0	0	30	0	0	16	1	0	32	1280	0	0	2	5	2	2.02	0	1	25	1	0	5
1032	4	4	3	0	0	20	0	1	8	0	1	28	1120	1	0	2	5	2	2.02	0	1	25	1	0	5
1032	4	4	4	1	0	0	0	0	0	0	0	0	0	0	0	2	5	2	2.02	0	1	25	1	0	5
1032	4	5	1	0	1	20	0	1	16	1	0	28	1120	1	0	2	5	2	2.02	0	1	25	1	0	5
1032	4	5	2	0	0	30	0	0	12	1	0	32	1280	0	0	2	5	2	2.02	0	1	25	1	0	5
1032	4	5	3	0	0	10	1	0	8	0	1	25	1000	0	0	2	5	2	2.02	0	1	25	1	0	5
1032	4	5	4	1	0	0	0	0	0	0	0	0	0	0	0	2	5	2	2.02	0	1	25	1	0	5
1032	4	6	1	0	0	10	1	0	16	1	0	28	1120	0	0	2	5	2	2.02	0	1	25	1	0	5
1032	4	6	2	0	1	20	0	1	12	0	1	32	1280	0	1	2	5	2	2.02	0	1	25	1	0	5
1032	4	6	3	0	0	30	0	0	8	0	1	28	1120	1	0	2	5	2	2.02	0	1	25	1	0	5
1032	4	6	4	1	0	0	0	0	0	0	0	0	0	0	0	2	5	2	2.02	0	1	25	1	0	5
1032	4	7	1	0	0	30	0	0	12	0	0	28	1120	0	1	2	5	2	2.02	0	1	25	1	0	5
1032	4	7	2	0	1	10	1	0	16	0	0	32	1280	0	1	2	5	2	2.02	0	1	25	1	0	5
1032	4	7	3	0	0	20	0	1	8	0	1	25	1000	0	0	2	5	2	2.02	0	1	25	1	0	5
1032	4	7	4	1	0	0	0	0	0	0	0	0	0	0	0	2	5	2	2.02	0	1	25	1	0	5
1032	4	8	1	0	1	20	0	1	16	0	1	25	1000	0	1	2	5	2	2.02	0	1	25	1	0	5
1032	4	8	2	0	0	20	0	1	8	0	0	28	1120	0	1	2	5	2	2.02	0	1	25	1	0	5
1032	4	8	3	0	0	10	1	0	12	1	0	32	1280	1	0	2	5	2	2.02	0	1	25	1	0	5
1032	4	8	4	1	0	0	0	0	0	0	0	0	0	0	0	2	5	2	2.02	0	1	25	1	0	5
1032	4	9	1	0	0	10	1	0	12	0	1	32	1280	0	0	2	5	2	2.02	0	1	25	1	0	5
1032	4	9	2	0	0	30	0	0	16	1	0	25	1000	1	0	2	5	2	2.02	0	1	25	1	0	5
1032	4	9	3	0	1	30	0	0	16	1	0	28	1120	0	1	2	5	2	2.02	0	1	25	1	0	5
1032	4	9	4	1	0	0	0	0	0	0	0	0	0	0	0	2	5	2	2.02	0	1	25	1	0	5
1041	5	1	1	0	1	10	1	0	12	1	0	28	1120	0	0	2	6	4	2.02	2.02	0	50	1	0	8
1041	5	1	2	0	0	10	1	0	16	0	1	32	1280	0	1	2	6	4	2.02	2.02	0	50	1	0	8
1041	5	1	3	0	0	20	0	1	12	0	1	28	1120	0	1	2	6	4	2.02	2.02	0	50	1	0	8
1041	5	1	4	1	0	0	0	0	0	0	0	0	0	0	0	2	6	4	2.02	2.02	0	50	1	0	8
1041	5	2	1	0	0	20	0	1	12	1	0	28	1120	0	0	2	6	4	2.02	2.02	0	50	1	0	8
1041	5	2	2	0	0	20	0	1	16	0	1	32	1280	0	1	2	6	4	2.02	2.02	0	50	1	0	8
1041	5	2	3	0	1	10	1	0	12	0	1	28	1120	0	1	2	6	4	2.02	2.02	0	50	1	0	8
1041	5	2	4	1	0	0	0	0	0	0	0	0	0	0	0	2	6	4	2.02	2.02	0	50	1	0	8
1041	5	3	1	0	0	20	0	1	12	0	0	25	1000	0	0	2	6	4	2.02	2.02	0	50	1	0	8
1041	5	3	2	0	1	20	0	1	12	1	0	32	1280	0	1	2	6	4	2.02	2.02	0	50	1	0	8
1041	5	3	3	0	0	10	1	0	16	0	1	28	1120	0	0	2	6	4	2.02	2.02	0	50	1	0	8
1041	5	3	4	1	0	0	0	0	0	0	0	0	0	0	0	2	6	4	2.02	2.02	0	50	1	0	8
1041	5	4	1	0	1	10	1	0	12	1	0	25	1000	0	1	2	6	4	2.02	2.02	0	50	1	0	8
1041	5	4	2	0	0	30	0	0	16	1	0	32	1280	0	0	2	6	4	2.02	2.02	0	50	1	0	8
1041	5	4	3	0	0	20	0	1	8	0	1	28	1120	1	0	2	6	4	2.02	2.02	0	50	1	0	8
1041	5	4	4	1	0	0	0	0	0	0	0	0	0	0	0	2	6	4	2.02	2.02	0	50	1	0	8
1041	5	5	1	0	1	20	0	1	16	1	0	28	1120	1	0	2	6	4	2.02	2.02	0	50	1	0	8
1041	5	5	2	0	0	30	0	0	12	1	0	32	1280	0	0	2	6	4	2.02	2.02	0	50	1	0	8
1041	5	5	3	0	0	10	1	0	8	0	1	25	1000	0	0	2	6	4	2.02	2.02	0	50	1	0	8
1041	5	5	4	1	0	0	0	0	0	0	0	0	0	0	0	2	6	4	2.02	2.02	0	50	1	0	8
1041	5	6	1	0	0	10	1	0	16	1	0	28	1120	0	0	2	6	4	2.02	2.02	0	50	1	0	8
1041	5	6	2	0	0	20	0	1	12	0	1	32	1280	0	1	2	6	4	2.02	2.02	0	50	1	0	8
1041	5	6	3	0	1	30	0	0	8	0	1	28	1120	1	0	2	6	4	2.02	2.02	0	50	1	0	8
1041	5	6	4	1	0	0	0	0	0	0	0	0	0	0	0	2	6	4	2.02	2.02	0	50	1	0	8
1041	5	7	1	0	0	30	0	0	12	0	0	28	1120	0	1	2	6	4	2.02	2.02	0	50	1	0	8
1041	5	7	2	0	1	10	1	0	16	0	0	32	1280	0	1	2	6	4	2.02	2.02	0	50	1	0	8
1041	5	7	3	0	0	20	0	1	8	0	1	25	1000	0	0	2	6	4	2.02	2.02	0	50	1	0	8
1041	5	7	4	1	0	0	0	0	0	0	0	0	0	0	0	2	6	4	2.02	2.02	0	50	1	0	8
1041	5	8	1	0	0	20	0	1	16	0	1	25	1000	0	1	2	6	4	2.02	2.02	0	50	1	0	8
1041	5	8	2	0	0	20	0	1	8	0	0	28	1120	0	1	2	6	4	2.02	2.02	0	50	1	0	8
1041	5	8	3	0	1	10	1	0	12	1	0	32	1280	1	0	2	6	4	2.02	2.02	0	50	1	0	8
1041	5	8	4	1	0	0	0	0	0	0	0	0	0	0	0	2	6	4	2.02	2.02	0	50	1	0	8
1041	5	9	1	0	0	10	1	0	12	0	1	32	1280	0	0	2	6	4	2.02	2.02	0	50	1	0	8
1041	5	9	2	0	1	30	0	0	16	1	0	25	1000	1	0	2	6	4	2.02	2.02	0	50	1	0	8
1041	5	9	3	0	0	30	0	0	16	1	0	28	1120	0	1	2	6	4	2.02	2.02	0	50	1	0	8
1041	5	9	4	1	0	0	0	0	0	0	0	0	0	0	0	2	6	4	2.02	2.02	0	50	1	0	8
1042	5	1	1	0	1	10	1	0	12	1	0	28	1120	0	0	2	6	4	2.02	2.02	1	45	1	0	7
1042	5	1	2	0	0	10	1	0	16	0	1	32	1280	0	1	2	6	4	2.02	2.02	1	45	1	0	7
1042	5	1	3	0	0	20	0	1	12	0	1	28	1120	0	1	2	6	4	2.02	2.02	1	45	1	0	7
1042	5	1	4	1	0	0	0	0	0	0	0	0	0	0	0	2	6	4	2.02	2.02	1	45	1	0	7
1042	5	2	1	0	0	20	0	1	12	1	0	28	1120	0	0	2	6	4	2.02	2.02	1	45	1	0	7
1042	5	2	2	0	0	20	0	1	16	0	1	32	1280	0	1	2	6	4	2.02	2.02	1	45	1	0	7
1042	5	2	3	0	1	10	1	0	12	0	1	28	1120	0	1	2	6	4	2.02	2.02	1	45	1	0	7
1042	5	2	4	1	0	0	0	0	0	0	0	0	0	0	0	2	6	4	2.02	2.02	1	45	1	0	7
1042	5	3	1	0	1	20	0	1	12	0	0	25	1000	0	0	2	6	4	2.02	2.02	1	45	1	0	7
1042	5	3	2	0	0	20	0	1	12	1	0	32	1280	0	1	2	6	4	2.02	2.02	1	45	1	0	7
1042	5	3	3	0	0	10	1	0	16	0	1	28	1120	0	0	2	6	4	2.02	2.02	1	45	1	0	7
1042	5	3	4	1	0	0	0	0	0	0	0	0	0	0	0	2	6	4	2.02	2.02	1	45	1	0	7
1042	5	4	1	0	1	10	1	0	12	1	0	25	1000	0	1	2	6	4	2.02	2.02	1	45	1	0	7
1042	5	4	2	0	0	30	0	0	16	1	0	32	1280	0	0	2	6	4	2.02	2.02	1	45	1	0	7
1042	5	4	3	0	0	20	0	1	8	0	1	28	1120	1	0	2	6	4	2.02	2.02	1	45	1	0	7
1042	5	4	4	1	0	0	0	0	0	0	0	0	0	0	0	2	6	4	2.02	2.02	1	45	1	0	7
1042	5	5	1	0	1	20	0	1	16	1	0	28	1120	1	0	2	6	4	2.02	2.02	1	45	1	0	7
1042	5	5	2	0	0	30	0	0	12	1	0	32	1280	0	0	2	6	4	2.02	2.02	1	45	1	0	7
1042	5	5	3	0	0	10	1	0	8	0	1	25	1000	0	0	2	6	4	2.02	2.02	1	45	1	0	7
1042	5	5	4	1	0	0	0	0	0	0	0	0	0	0	0	2	6	4	2.02	2.02	1	45	1	0	7
1042	5	6	1	0	0	10	1	0	16	1	0	28	1120	0	0	2	6	4	2.02	2.02	1	45	1	0	7
1042	5	6	2	0	0	20	0	1	12	0	1	32	1280	0	1	2	6	4	2.02	2.02	1	45	1	0	7
1042	5	6	3	0	1	30	0	0	8	0	1	28	1120	1	0	2	6	4	2.02	2.02	1	45	1	0	7
1042	5	6	4	1	0	0	0	0	0	0	0	0	0	0	0	2	6	4	2.02	2.02	1	45	1	0	7
1042	5	7	1	0	0	30	0	0	12	0	0	28	1120	0	1	2	6	4	2.02	2.02	1	45	1	0	7
1042	5	7	2	0	1	10	1	0	16	0	0	32	1280	0	1	2	6	4	2.02	2.02	1	45	1	0	7
1042	5	7	3	0	0	20	0	1	8	0	1	25	1000	0	0	2	6	4	2.02	2.02	1	45	1	0	7
1042	5	7	4	1	0	0	0	0	0	0	0	0	0	0	0	2	6	4	2.02	2.02	1	45	1	0	7
1042	5	8	1	0	0	20	0	1	16	0	1	25	1000	0	1	2	6	4	2.02	2.02	1	45	1	0	7
1042	5	8	2	0	1	20	0	1	8	0	0	28	1120	0	1	2	6	4	2.02	2.02	1	45	1	0	7
1042	5	8	3	0	0	10	1	0	12	1	0	32	1280	1	0	2	6	4	2.02	2.02	1	45	1	0	7
1042	5	8	4	1	0	0	0	0	0	0	0	0	0	0	0	2	6	4	2.02	2.02	1	45	1	0	7
1042	5	9	1	0	0	10	1	0	12	0	1	32	1280	0	0	2	6	4	2.02	2.02	1	45	1	0	7
1042	5	9	2	0	0	30	0	0	16	1	0	25	1000	1	0	2	6	4	2.02	2.02	1	45	1	0	7
1042	5	9	3	0	1	30	0	0	16	1	0	28	1120	0	1	2	6	4	2.02	2.02	1	45	1	0	7
1042	5	9	4	1	0	0	0	0	0	0	0	0	0	0	0	2	6	4	2.02	2.02	1	45	1	0	7
1061	7	1	1	0	0	10	1	0	12	1	0	28	1120	0	0	2	14	8	1.01	1.21	0	55	1	1	0
1061	7	1	2	0	1	10	1	0	16	0	1	32	1280	0	1	2	14	8	1.01	1.21	0	55	1	1	0
1061	7	1	3	0	0	20	0	1	12	0	1	28	1120	0	1	2	14	8	1.01	1.21	0	55	1	1	0
1061	7	1	4	1	0	0	0	0	0	0	0	0	0	0	0	2	14	8	1.01	1.21	0	55	1	1	0
1061	7	2	1	0	0	20	0	1	12	1	0	28	1120	0	0	2	14	8	1.01	1.21	0	55	1	1	0
1061	7	2	2	0	0	20	0	1	16	0	1	32	1280	0	1	2	14	8	1.01	1.21	0	55	1	1	0
1061	7	2	3	0	1	10	1	0	12	0	1	28	1120	0	1	2	14	8	1.01	1.21	0	55	1	1	0
1061	7	2	4	1	0	0	0	0	0	0	0	0	0	0	0	2	14	8	1.01	1.21	0	55	1	1	0
1061	7	3	1	0	0	20	0	1	12	0	0	25	1000	0	0	2	14	8	1.01	1.21	0	55	1	1	0
1061	7	3	2	0	1	20	0	1	12	1	0	32	1280	0	1	2	14	8	1.01	1.21	0	55	1	1	0
1061	7	3	3	0	0	10	1	0	16	0	1	28	1120	0	0	2	14	8	1.01	1.21	0	55	1	1	0
1061	7	3	4	1	0	0	0	0	0	0	0	0	0	0	0	2	14	8	1.01	1.21	0	55	1	1	0
1061	7	4	1	0	1	10	1	0	12	1	0	25	1000	0	1	2	14	8	1.01	1.21	0	55	1	1	0
1061	7	4	2	0	0	30	0	0	16	1	0	32	1280	0	0	2	14	8	1.01	1.21	0	55	1	1	0
1061	7	4	3	0	0	20	0	1	8	0	1	28	1120	1	0	2	14	8	1.01	1.21	0	55	1	1	0
1061	7	4	4	1	0	0	0	0	0	0	0	0	0	0	0	2	14	8	1.01	1.21	0	55	1	1	0
1061	7	5	1	0	1	20	0	1	16	1	0	28	1120	1	0	2	14	8	1.01	1.21	0	55	1	1	0
1061	7	5	2	0	0	30	0	0	12	1	0	32	1280	0	0	2	14	8	1.01	1.21	0	55	1	1	0
1061	7	5	3	0	0	10	1	0	8	0	1	25	1000	0	0	2	14	8	1.01	1.21	0	55	1	1	0
1061	7	5	4	1	0	0	0	0	0	0	0	0	0	0	0	2	14	8	1.01	1.21	0	55	1	1	0
1061	7	6	1	0	1	10	1	0	16	1	0	28	1120	0	0	2	14	8	1.01	1.21	0	55	1	1	0
1061	7	6	2	0	0	20	0	1	12	0	1	32	1280	0	1	2	14	8	1.01	1.21	0	55	1	1	0
1061	7	6	3	0	0	30	0	0	8	0	1	28	1120	1	0	2	14	8	1.01	1.21	0	55	1	1	0
1061	7	6	4	1	0	0	0	0	0	0	0	0	0	0	0	2	14	8	1.01	1.21	0	55	1	1	0
1061	7	7	1	0	0	30	0	0	12	0	0	28	1120	0	1	2	14	8	1.01	1.21	0	55	1	1	0
1061	7	7	2	0	1	10	1	0	16	0	0	32	1280	0	1	2	14	8	1.01	1.21	0	55	1	1	0
1061	7	7	3	0	0	20	0	1	8	0	1	25	1000	0	0	2	14	8	1.01	1.21	0	55	1	1	0
1061	7	7	4	1	0	0	0	0	0	0	0	0	0	0	0	2	14	8	1.01	1.21	0	55	1	1	0
1061	7	8	1	0	0	20	0	1	16	0	1	25	1000	0	1	2	14	8	1.01	1.21	0	55	1	1	0
1061	7	8	2	0	1	20	0	1	8	0	0	28	1120	0	1	2	14	8	1.01	1.21	0	55	1	1	0
1061	7	8	3	0	0	10	1	0	12	1	0	32	1280	1	0	2	14	8	1.01	1.21	0	55	1	1	0
1061	7	8	4	1	0	0	0	0	0	0	0	0	0	0	0	2	14	8	1.01	1.21	0	55	1	1	0
1061	7	9	1	0	0	10	1	0	12	0	1	32	1280	0	0	2	14	8	1.01	1.21	0	55	1	1	0
1061	7	9	2	0	1	30	0	0	16	1	0	25	1000	1	0	2	14	8	1.01	1.21	0	55	1	1	0
1061	7	9	3	0	0	30	0	0	16	1	0	28	1120	0	1	2	14	8	1.01	1.21	0	55	1	1	0
1061	7	9	4	1	0	0	0	0	0	0	0	0	0	0	0	2	14	8	1.01	1.21	0	55	1	1	0
1062	7	1	1	0	0	10	1	0	12	1	0	28	1120	0	0	2	14	8	1.01	1.21	1	45	0	1	0
1062	7	1	2	0	1	10	1	0	16	0	1	32	1280	0	1	2	14	8	1.01	1.21	1	45	0	1	0
1062	7	1	3	0	0	20	0	1	12	0	1	28	1120	0	1	2	14	8	1.01	1.21	1	45	0	1	0
1062	7	1	4	1	0	0	0	0	0	0	0	0	0	0	0	2	14	8	1.01	1.21	1	45	0	1	0
1062	7	2	1	0	0	20	0	1	12	1	0	28	1120	0	0	2	14	8	1.01	1.21	1	45	0	1	0
1062	7	2	2	0	0	20	0	1	16	0	1	32	1280	0	1	2	14	8	1.01	1.21	1	45	0	1	0
1062	7	2	3	0	1	10	1	0	12	0	1	28	1120	0	1	2	14	8	1.01	1.21	1	45	0	1	0
1062	7	2	4	1	0	0	0	0	0	0	0	0	0	0	0	2	14	8	1.01	1.21	1	45	0	1	0
1062	7	3	1	0	0	20	0	1	12	0	0	25	1000	0	0	2	14	8	1.01	1.21	1	45	0	1	0
1062	7	3	2	0	1	20	0	1	12	1	0	32	1280	0	1	2	14	8	1.01	1.21	1	45	0	1	0
1062	7	3	3	0	0	10	1	0	16	0	1	28	1120	0	0	2	14	8	1.01	1.21	1	45	0	1	0
1062	7	3	4	1	0	0	0	0	0	0	0	0	0	0	0	2	14	8	1.01	1.21	1	45	0	1	0
1062	7	4	1	0	1	10	1	0	12	1	0	25	1000	0	1	2	14	8	1.01	1.21	1	45	0	1	0
1062	7	4	2	0	0	30	0	0	16	1	0	32	1280	0	0	2	14	8	1.01	1.21	1	45	0	1	0
1062	7	4	3	0	0	20	0	1	8	0	1	28	1120	1	0	2	14	8	1.01	1.21	1	45	0	1	0
1062	7	4	4	1	0	0	0	0	0	0	0	0	0	0	0	2	14	8	1.01	1.21	1	45	0	1	0
1062	7	5	1	0	1	20	0	1	16	1	0	28	1120	1	0	2	14	8	1.01	1.21	1	45	0	1	0
1062	7	5	2	0	0	30	0	0	12	1	0	32	1280	0	0	2	14	8	1.01	1.21	1	45	0	1	0
1062	7	5	3	0	0	10	1	0	8	0	1	25	1000	0	0	2	14	8	1.01	1.21	1	45	0	1	0
1062	7	5	4	1	0	0	0	0	0	0	0	0	0	0	0	2	14	8	1.01	1.21	1	45	0	1	0
1062	7	6	1	0	1	10	1	0	16	1	0	28	1120	0	0	2	14	8	1.01	1.21	1	45	0	1	0
1062	7	6	2	0	0	20	0	1	12	0	1	32	1280	0	1	2	14	8	1.01	1.21	1	45	0	1	0
1062	7	6	3	0	0	30	0	0	8	0	1	28	1120	1	0	2	14	8	1.01	1.21	1	45	0	1	0
1062	7	6	4	1	0	0	0	0	0	0	0	0	0	0	0	2	14	8	1.01	1.21	1	45	0	1	0
1062	7	7	1	0	1	30	0	0	12	0	0	28	1120	0	1	2	14	8	1.01	1.21	1	45	0	1	0
1062	7	7	2	0	0	10	1	0	16	0	0	32	1280	0	1	2	14	8	1.01	1.21	1	45	0	1	0
1062	7	7	3	0	0	20	0	1	8	0	1	25	1000	0	0	2	14	8	1.01	1.21	1	45	0	1	0
1062	7	7	4	1	0	0	0	0	0	0	0	0	0	0	0	2	14	8	1.01	1.21	1	45	0	1	0
1062	7	8	1	0	0	20	0	1	16	0	1	25	1000	0	1	2	14	8	1.01	1.21	1	45	0	1	0
1062	7	8	2	0	0	20	0	1	8	0	0	28	1120	0	1	2	14	8	1.01	1.21	1	45	0	1	0
1062	7	8	3	0	1	10	1	0	12	1	0	32	1280	1	0	2	14	8	1.01	1.21	1	45	0	1	0
1062	7	8	4	1	0	0	0	0	0	0	0	0	0	0	0	2	14	8	1.01	1.21	1	45	0	1	0
1062	7	9	1	0	0	10	1	0	12	0	1	32	1280	0	0	2	14	8	1.01	1.21	1	45	0	1	0
1062	7	9	2	0	1	30	0	0	16	1	0	25	1000	1	0	2	14	8	1.01	1.21	1	45	0	1	0
1062	7	9	3	0	0	30	0	0	16	1	0	28	1120	0	1	2	14	8	1.01	1.21	1	45	0	1	0
1062	7	9	4	1	0	0	0	0	0	0	0	0	0	0	0	2	14	8	1.01	1.21	1	45	0	1	0
1071	8	1	1	0	0	10	1	0	12	1	0	28	1120	0	0	2	6	4	3.34	3.38	0	45	0	4	0
1071	8	1	2	0	1	10	1	0	16	0	1	32	1280	0	1	2	6	4	3.34	3.38	0	45	0	4	0
1071	8	1	3	0	0	20	0	1	12	0	1	28	1120	0	1	2	6	4	3.34	3.38	0	45	0	4	0
1071	8	1	4	1	0	0	0	0	0	0	0	0	0	0	0	2	6	4	3.34	3.38	0	45	0	4	0
1071	8	2	1	0	0	20	0	1	12	1	0	28	1120	0	0	2	6	4	3.34	3.38	0	45	0	4	0
1071	8	2	2	0	1	20	0	1	16	0	1	32	1280	0	1	2	6	4	3.34	3.38	0	45	0	4	0
1071	8	2	3	0	0	10	1	0	12	0	1	28	1120	0	1	2	6	4	3.34	3.38	0	45	0	4	0
1071	8	2	4	1	0	0	0	0	0	0	0	0	0	0	0	2	6	4	3.34	3.38	0	45	0	4	0
1071	8	3	1	0	0	20	0	1	12	0	0	25	1000	0	0	2	6	4	3.34	3.38	0	45	0	4	0
1071	8	3	2	0	1	20	0	1	12	1	0	32	1280	0	1	2	6	4	3.34	3.38	0	45	0	4	0
1071	8	3	3	0	0	10	1	0	16	0	1	28	1120	0	0	2	6	4	3.34	3.38	0	45	0	4	0
1071	8	3	4	1	0	0	0	0	0	0	0	0	0	0	0	2	6	4	3.34	3.38	0	45	0	4	0
1071	8	4	1	0	1	10	1	0	12	1	0	25	1000	0	1	2	6	4	3.34	3.38	0	45	0	4	0
1071	8	4	2	0	0	30	0	0	16	1	0	32	1280	0	0	2	6	4	3.34	3.38	0	45	0	4	0
1071	8	4	3	0	0	20	0	1	8	0	1	28	1120	1	0	2	6	4	3.34	3.38	0	45	0	4	0
1071	8	4	4	1	0	0	0	0	0	0	0	0	0	0	0	2	6	4	3.34	3.38	0	45	0	4	0
1071	8	5	1	0	1	20	0	1	16	1	0	28	1120	1	0	2	6	4	3.34	3.38	0	45	0	4	0
1071	8	5	2	0	0	30	0	0	12	1	0	32	1280	0	0	2	6	4	3.34	3.38	0	45	0	4	0
1071	8	5	3	0	0	10	1	0	8	0	1	25	1000	0	0	2	6	4	3.34	3.38	0	45	0	4	0
1071	8	5	4	1	0	0	0	0	0	0	0	0	0	0	0	2	6	4	3.34	3.38	0	45	0	4	0
1071	8	6	1	0	0	10	1	0	16	1	0	28	1120	0	0	2	6	4	3.34	3.38	0	45	0	4	0
1071	8	6	2	0	1	20	0	1	12	0	1	32	1280	0	1	2	6	4	3.34	3.38	0	45	0	4	0
1071	8	6	3	0	0	30	0	0	8	0	1	28	1120	1	0	2	6	4	3.34	3.38	0	45	0	4	0
1071	8	6	4	1	0	0	0	0	0	0	0	0	0	0	0	2	6	4	3.34	3.38	0	45	0	4	0
1071	8	7	1	0	0	30	0	0	12	0	0	28	1120	0	1	2	6	4	3.34	3.38	0	45	0	4	0
1071	8	7	2	0	1	10	1	0	16	0	0	32	1280	0	1	2	6	4	3.34	3.38	0	45	0	4	0
1071	8	7	3	0	0	20	0	1	8	0	1	25	1000	0	0	2	6	4	3.34	3.38	0	45	0	4	0
1071	8	7	4	1	0	0	0	0	0	0	0	0	0	0	0	2	6	4	3.34	3.38	0	45	0	4	0
1071	8	8	1	0	1	20	0	1	16	0	1	25	1000	0	1	2	6	4	3.34	3.38	0	45	0	4	0
1071	8	8	2	0	0	20	0	1	8	0	0	28	1120	0	1	2	6	4	3.34	3.38	0	45	0	4	0
1071	8	8	3	0	0	10	1	0	12	1	0	32	1280	1	0	2	6	4	3.34	3.38	0	45	0	4	0
1071	8	8	4	1	0	0	0	0	0	0	0	0	0	0	0	2	6	4	3.34	3.38	0	45	0	4	0
1071	8	9	1	0	0	10	1	0	12	0	1	32	1280	0	0	2	6	4	3.34	3.38	0	45	0	4	0
1071	8	9	2	0	0	30	0	0	16	1	0	25	1000	1	0	2	6	4	3.34	3.38	0	45	0	4	0
1071	8	9	3	0	1	30	0	0	16	1	0	28	1120	0	1	2	6	4	3.34	3.38	0	45	0	4	0
1071	8	9	4	1	0	0	0	0	0	0	0	0	0	0	0	2	6	4	3.34	3.38	0	45	0	4	0
1072	8	1	1	0	0	10	1	0	12	1	0	28	1120	0	0	2	6	4	3.34	3.38	1	40	0	0	0
1072	8	1	2	0	1	10	1	0	16	0	1	32	1280	0	1	2	6	4	3.34	3.38	1	40	0	0	0
1072	8	1	3	0	0	20	0	1	12	0	1	28	1120	0	1	2	6	4	3.34	3.38	1	40	0	0	0
1072	8	1	4	1	0	0	0	0	0	0	0	0	0	0	0	2	6	4	3.34	3.38	1	40	0	0	0
1072	8	2	1	0	0	20	0	1	12	1	0	28	1120	0	0	2	6	4	3.34	3.38	1	40	0	0	0
1072	8	2	2	0	1	20	0	1	16	0	1	32	1280	0	1	2	6	4	3.34	3.38	1	40	0	0	0
1072	8	2	3	0	0	10	1	0	12	0	1	28	1120	0	1	2	6	4	3.34	3.38	1	40	0	0	0
1072	8	2	4	1	0	0	0	0	0	0	0	0	0	0	0	2	6	4	3.34	3.38	1	40	0	0	0
1072	8	3	1	0	0	20	0	1	12	0	0	25	1000	0	0	2	6	4	3.34	3.38	1	40	0	0	0
1072	8	3	2	0	0	20	0	1	12	1	0	32	1280	0	1	2	6	4	3.34	3.38	1	40	0	0	0
1072	8	3	3	0	1	10	1	0	16	0	1	28	1120	0	0	2	6	4	3.34	3.38	1	40	0	0	0
1072	8	3	4	1	0	0	0	0	0	0	0	0	0	0	0	2	6	4	3.34	3.38	1	40	0	0	0
1072	8	4	1	0	0	10	1	0	12	1	0	25	1000	0	1	2	6	4	3.34	3.38	1	40	0	0	0
1072	8	4	2	0	1	30	0	0	16	1	0	32	1280	0	0	2	6	4	3.34	3.38	1	40	0	0	0
1072	8	4	3	0	0	20	0	1	8	0	1	28	1120	1	0	2	6	4	3.34	3.38	1	40	0	0	0
1072	8	4	4	1	0	0	0	0	0	0	0	0	0	0	0	2	6	4	3.34	3.38	1	40	0	0	0
1072	8	5	1	0	1	20	0	1	16	1	0	28	1120	1	0	2	6	4	3.34	3.38	1	40	0	0	0
1072	8	5	2	0	0	30	0	0	12	1	0	32	1280	0	0	2	6	4	3.34	3.38	1	40	0	0	0
1072	8	5	3	0	0	10	1	0	8	0	1	25	1000	0	0	2	6	4	3.34	3.38	1	40	0	0	0
1072	8	5	4	1	0	0	0	0	0	0	0	0	0	0	0	2	6	4	3.34	3.38	1	40	0	0	0
1072	8	6	1	0	1	10	1	0	16	1	0	28	1120	0	0	2	6	4	3.34	3.38	1	40	0	0	0
1072	8	6	2	0	0	20	0	1	12	0	1	32	1280	0	1	2	6	4	3.34	3.38	1	40	0	0	0
1072	8	6	3	0	0	30	0	0	8	0	1	28	1120	1	0	2	6	4	3.34	3.38	1	40	0	0	0
1072	8	6	4	1	0	0	0	0	0	0	0	0	0	0	0	2	6	4	3.34	3.38	1	40	0	0	0
1072	8	7	1	0	0	30	0	0	12	0	0	28	1120	0	1	2	6	4	3.34	3.38	1	40	0	0	0
1072	8	7	2	0	0	10	1	0	16	0	0	32	1280	0	1	2	6	4	3.34	3.38	1	40	0	0	0
1072	8	7	3	0	1	20	0	1	8	0	1	25	1000	0	0	2	6	4	3.34	3.38	1	40	0	0	0
1072	8	7	4	1	0	0	0	0	0	0	0	0	0	0	0	2	6	4	3.34	3.38	1	40	0	0	0
1072	8	8	1	0	0	20	0	1	16	0	1	25	1000	0	1	2	6	4	3.34	3.38	1	40	0	0	0
1072	8	8	2	0	0	20	0	1	8	0	0	28	1120	0	1	2	6	4	3.34	3.38	1	40	0	0	0
1072	8	8	3	0	1	10	1	0	12	1	0	32	1280	1	0	2	6	4	3.34	3.38	1	40	0	0	0
1072	8	8	4	1	0	0	0	0	0	0	0	0	0	0	0	2	6	4	3.34	3.38	1	40	0	0	0
1072	8	9	1	0	0	10	1	0	12	0	1	32	1280	0	0	2	6	4	3.34	3.38	1	40	0	0	0
1072	8	9	2	0	0	30	0	0	16	1	0	25	1000	1	0	2	6	4	3.34	3.38	1	40	0	0	0
1072	8	9	3	0	1	30	0	0	16	1	0	28	1120	0	1	2	6	4	3.34	3.38	1	40	0	0	0
1072	8	9	4	1	0	0	0	0	0	0	0	0	0	0	0	2	6	4	3.34	3.38	1	40	0	0	0
1081	9	1	1	0	0	10	1	0	12	1	0	28	1120	0	0	2	3	3	0.81	0.91	0	45	0	5	0
1081	9	1	2	0	0	10	1	0	16	0	1	32	1280	0	1	2	3	3	0.81	0.91	0	45	0	5	0
1081	9	1	3	0	1	20	0	1	12	0	1	28	1120	0	1	2	3	3	0.81	0.91	0	45	0	5	0
1081	9	1	4	1	0	0	0	0	0	0	0	0	0	0	0	2	3	3	0.81	0.91	0	45	0	5	0
1081	9	2	1	0	0	20	0	1	12	1	0	28	1120	0	0	2	3	3	0.81	0.91	0	45	0	5	0
1081	9	2	2	0	0	20	0	1	16	0	1	32	1280	0	1	2	3	3	0.81	0.91	0	45	0	5	0
1081	9	2	3	0	1	10	1	0	12	0	1	28	1120	0	1	2	3	3	0.81	0.91	0	45	0	5	0
1081	9	2	4	1	0	0	0	0	0	0	0	0	0	0	0	2	3	3	0.81	0.91	0	45	0	5	0
1081	9	3	1	0	0	20	0	1	12	0	0	25	1000	0	0	2	3	3	0.81	0.91	0	45	0	5	0
1081	9	3	2	0	1	20	0	1	12	1	0	32	1280	0	1	2	3	3	0.81	0.91	0	45	0	5	0
1081	9	3	3	0	0	10	1	0	16	0	1	28	1120	0	0	2	3	3	0.81	0.91	0	45	0	5	0
1081	9	3	4	1	0	0	0	0	0	0	0	0	0	0	0	2	3	3	0.81	0.91	0	45	0	5	0
1081	9	4	1	0	1	10	1	0	12	1	0	25	1000	0	1	2	3	3	0.81	0.91	0	45	0	5	0
1081	9	4	2	0	0	30	0	0	16	1	0	32	1280	0	0	2	3	3	0.81	0.91	0	45	0	5	0
1081	9	4	3	0	0	20	0	1	8	0	1	28	1120	1	0	2	3	3	0.81	0.91	0	45	0	5	0
1081	9	4	4	1	0	0	0	0	0	0	0	0	0	0	0	2	3	3	0.81	0.91	0	45	0	5	0
1081	9	5	1	0	1	20	0	1	16	1	0	28	1120	1	0	2	3	3	0.81	0.91	0	45	0	5	0
1081	9	5	2	0	0	30	0	0	12	1	0	32	1280	0	0	2	3	3	0.81	0.91	0	45	0	5	0
1081	9	5	3	0	0	10	1	0	8	0	1	25	1000	0	0	2	3	3	0.81	0.91	0	45	0	5	0
1081	9	5	4	1	0	0	0	0	0	0	0	0	0	0	0	2	3	3	0.81	0.91	0	45	0	5	0
1081	9	6	1	0	1	10	1	0	16	1	0	28	1120	0	0	2	3	3	0.81	0.91	0	45	0	5	0
1081	9	6	2	0	0	20	0	1	12	0	1	32	1280	0	1	2	3	3	0.81	0.91	0	45	0	5	0
1081	9	6	3	0	0	30	0	0	8	0	1	28	1120	1	0	2	3	3	0.81	0.91	0	45	0	5	0
1081	9	6	4	1	0	0	0	0	0	0	0	0	0	0	0	2	3	3	0.81	0.91	0	45	0	5	0
1081	9	7	1	0	0	30	0	0	12	0	0	28	1120	0	1	2	3	3	0.81	0.91	0	45	0	5	0
1081	9	7	2	0	0	10	1	0	16	0	0	32	1280	0	1	2	3	3	0.81	0.91	0	45	0	5	0
1081	9	7	3	0	1	20	0	1	8	0	1	25	1000	0	0	2	3	3	0.81	0.91	0	45	0	5	0
1081	9	7	4	1	0	0	0	0	0	0	0	0	0	0	0	2	3	3	0.81	0.91	0	45	0	5	0
1081	9	8	1	0	0	20	0	1	16	0	1	25	1000	0	1	2	3	3	0.81	0.91	0	45	0	5	0
1081	9	8	2	0	1	20	0	1	8	0	0	28	1120	0	1	2	3	3	0.81	0.91	0	45	0	5	0
1081	9	8	3	0	0	10	1	0	12	1	0	32	1280	1	0	2	3	3	0.81	0.91	0	45	0	5	0
1081	9	8	4	1	0	0	0	0	0	0	0	0	0	0	0	2	3	3	0.81	0.91	0	45	0	5	0
1081	9	9	1	0	0	10	1	0	12	0	1	32	1280	0	0	2	3	3	0.81	0.91	0	45	0	5	0
1081	9	9	2	0	0	30	0	0	16	1	0	25	1000	1	0	2	3	3	0.81	0.91	0	45	0	5	0
1081	9	9	3	0	1	30	0	0	16	1	0	28	1120	0	1	2	3	3	0.81	0.91	0	45	0	5	0
1081	9	9	4	1	0	0	0	0	0	0	0	0	0	0	0	2	3	3	0.81	0.91	0	45	0	5	0
1082	9	1	1	0	0	10	1	0	12	1	0	28	1120	0	0	2	3	3	0.81	0.81	1	38	0	0	1
1082	9	1	2	0	1	10	1	0	16	0	1	32	1280	0	1	2	3	3	0.81	0.81	1	38	0	0	1
1082	9	1	3	0	0	20	0	1	12	0	1	28	1120	0	1	2	3	3	0.81	0.81	1	38	0	0	1
1082	9	1	4	1	0	0	0	0	0	0	0	0	0	0	0	2	3	3	0.81	0.81	1	38	0	0	1
1082	9	2	1	0	0	20	0	1	12	1	0	28	1120	0	0	2	3	3	0.81	0.81	1	38	0	0	1
1082	9	2	2	0	1	20	0	1	16	0	1	32	1280	0	1	2	3	3	0.81	0.81	1	38	0	0	1
1082	9	2	3	0	0	10	1	0	12	0	1	28	1120	0	1	2	3	3	0.81	0.81	1	38	0	0	1
1082	9	2	4	1	0	0	0	0	0	0	0	0	0	0	0	2	3	3	0.81	0.81	1	38	0	0	1
1082	9	3	1	0	0	20	0	1	12	0	0	25	1000	0	0	2	3	3	0.81	0.81	1	38	0	0	1
1082	9	3	2	0	0	20	0	1	12	1	0	32	1280	0	1	2	3	3	0.81	0.81	1	38	0	0	1
1082	9	3	3	0	1	10	1	0	16	0	1	28	1120	0	0	2	3	3	0.81	0.81	1	38	0	0	1
1082	9	3	4	1	0	0	0	0	0	0	0	0	0	0	0	2	3	3	0.81	0.81	1	38	0	0	1
1082	9	4	1	0	0	10	1	0	12	1	0	25	1000	0	1	2	3	3	0.81	0.81	1	38	0	0	1
1082	9	4	2	0	1	30	0	0	16	1	0	32	1280	0	0	2	3	3	0.81	0.81	1	38	0	0	1
1082	9	4	3	0	0	20	0	1	8	0	1	28	1120	1	0	2	3	3	0.81	0.81	1	38	0	0	1
1082	9	4	4	1	0	0	0	0	0	0	0	0	0	0	0	2	3	3	0.81	0.81	1	38	0	0	1
1082	9	5	1	0	0	20	0	1	16	1	0	28	1120	1	0	2	3	3	0.81	0.81	1	38	0	0	1
1082	9	5	2	0	0	30	0	0	12	1	0	32	1280	0	0	2	3	3	0.81	0.81	1	38	0	0	1
1082	9	5	3	0	0	10	1	0	8	0	1	25	1000	0	0	2	3	3	0.81	0.81	1	38	0	0	1
1082	9	5	4	1	1	0	0	0	0	0	0	0	0	0	0	2	3	3	0.81	0.81	1	38	0	0	1
1082	9	6	1	0	1	10	1	0	16	1	0	28	1120	0	0	2	3	3	0.81	0.81	1	38	0	0	1
1082	9	6	2	0	0	20	0	1	12	0	1	32	1280	0	1	2	3	3	0.81	0.81	1	38	0	0	1
1082	9	6	3	0	0	30	0	0	8	0	1	28	1120	1	0	2	3	3	0.81	0.81	1	38	0	0	1
1082	9	6	4	1	0	0	0	0	0	0	0	0	0	0	0	2	3	3	0.81	0.81	1	38	0	0	1
1082	9	7	1	0	0	30	0	0	12	0	0	28	1120	0	1	2	3	3	0.81	0.81	1	38	0	0	1
1082	9	7	2	0	0	10	1	0	16	0	0	32	1280	0	1	2	3	3	0.81	0.81	1	38	0	0	1
1082	9	7	3	0	0	20	0	1	8	0	1	25	1000	0	0	2	3	3	0.81	0.81	1	38	0	0	1
1082	9	7	4	1	1	0	0	0	0	0	0	0	0	0	0	2	3	3	0.81	0.81	1	38	0	0	1
1082	9	8	1	0	1	20	0	1	16	0	1	25	1000	0	1	2	3	3	0.81	0.81	1	38	0	0	1
1082	9	8	2	0	0	20	0	1	8	0	0	28	1120	0	1	2	3	3	0.81	0.81	1	38	0	0	1
1082	9	8	3	0	0	10	1	0	12	1	0	32	1280	1	0	2	3	3	0.81	0.81	1	38	0	0	1
1082	9	8	4	1	0	0	0	0	0	0	0	0	0	0	0	2	3	3	0.81	0.81	1	38	0	0	1
1082	9	9	1	0	0	10	1	0	12	0	1	32	1280	0	0	2	3	3	0.81	0.81	1	38	0	0	1
1082	9	9	2	0	0	30	0	0	16	1	0	25	1000	1	0	2	3	3	0.81	0.81	1	38	0	0	1
1082	9	9	3	0	0	30	0	0	16	1	0	28	1120	0	1	2	3	3	0.81	0.81	1	38	0	0	1
1082	9	9	4	1	1	0	0	0	0	0	0	0	0	0	0	2	3	3	0.81	0.81	1	38	0	0	1
1091	10	1	1	0	1	10	1	0	12	1	0	28	1120	0	0	2	4	4	0.2	0.02	0	65	0	4	3
1091	10	1	2	0	0	10	1	0	16	0	1	32	1280	0	1	2	4	4	0.2	0.02	0	65	0	4	3
1091	10	1	3	0	0	20	0	1	12	0	1	28	1120	0	1	2	4	4	0.2	0.02	0	65	0	4	3
1091	10	1	4	1	0	0	0	0	0	0	0	0	0	0	0	2	4	4	0.2	0.02	0	65	0	4	3
1091	10	2	1	0	0	20	0	1	12	1	0	28	1120	0	0	2	4	4	0.2	0.02	0	65	0	4	3
1091	10	2	2	0	1	20	0	1	16	0	1	32	1280	0	1	2	4	4	0.2	0.02	0	65	0	4	3
1091	10	2	3	0	0	10	1	0	12	0	1	28	1120	0	1	2	4	4	0.2	0.02	0	65	0	4	3
1091	10	2	4	1	0	0	0	0	0	0	0	0	0	0	0	2	4	4	0.2	0.02	0	65	0	4	3
1091	10	3	1	0	0	20	0	1	12	0	0	25	1000	0	0	2	4	4	0.2	0.02	0	65	0	4	3
1091	10	3	2	0	0	20	0	1	12	1	0	32	1280	0	1	2	4	4	0.2	0.02	0	65	0	4	3
1091	10	3	3	0	0	10	1	0	16	0	1	28	1120	0	0	2	4	4	0.2	0.02	0	65	0	4	3
1091	10	3	4	1	1	0	0	0	0	0	0	0	0	0	0	2	4	4	0.2	0.02	0	65	0	4	3
1091	10	4	1	0	0	10	1	0	12	1	0	25	1000	0	1	2	4	4	0.2	0.02	0	65	0	4	3
1091	10	4	2	0	1	30	0	0	16	1	0	32	1280	0	0	2	4	4	0.2	0.02	0	65	0	4	3
1091	10	4	3	0	0	20	0	1	8	0	1	28	1120	1	0	2	4	4	0.2	0.02	0	65	0	4	3
1091	10	4	4	1	0	0	0	0	0	0	0	0	0	0	0	2	4	4	0.2	0.02	0	65	0	4	3
1091	10	5	1	0	1	20	0	1	16	1	0	28	1120	1	0	2	4	4	0.2	0.02	0	65	0	4	3
1091	10	5	2	0	0	30	0	0	12	1	0	32	1280	0	0	2	4	4	0.2	0.02	0	65	0	4	3
1091	10	5	3	0	0	10	1	0	8	0	1	25	1000	0	0	2	4	4	0.2	0.02	0	65	0	4	3
1091	10	5	4	1	0	0	0	0	0	0	0	0	0	0	0	2	4	4	0.2	0.02	0	65	0	4	3
1091	10	6	1	0	1	10	1	0	16	1	0	28	1120	0	0	2	4	4	0.2	0.02	0	65	0	4	3
1091	10	6	2	0	0	20	0	1	12	0	1	32	1280	0	1	2	4	4	0.2	0.02	0	65	0	4	3
1091	10	6	3	0	0	30	0	0	8	0	1	28	1120	1	0	2	4	4	0.2	0.02	0	65	0	4	3
1091	10	6	4	1	0	0	0	0	0	0	0	0	0	0	0	2	4	4	0.2	0.02	0	65	0	4	3
1091	10	7	1	0	0	30	0	0	12	0	0	28	1120	0	1	2	4	4	0.2	0.02	0	65	0	4	3
1091	10	7	2	0	1	10	1	0	16	0	0	32	1280	0	1	2	4	4	0.2	0.02	0	65	0	4	3
1091	10	7	3	0	0	20	0	1	8	0	1	25	1000	0	0	2	4	4	0.2	0.02	0	65	0	4	3
1091	10	7	4	1	0	0	0	0	0	0	0	0	0	0	0	2	4	4	0.2	0.02	0	65	0	4	3
1091	10	8	1	0	1	20	0	1	16	0	1	25	1000	0	1	2	4	4	0.2	0.02	0	65	0	4	3
1091	10	8	2	0	0	20	0	1	8	0	0	28	1120	0	1	2	4	4	0.2	0.02	0	65	0	4	3
1091	10	8	3	0	0	10	1	0	12	1	0	32	1280	1	0	2	4	4	0.2	0.02	0	65	0	4	3
1091	10	8	4	1	0	0	0	0	0	0	0	0	0	0	0	2	4	4	0.2	0.02	0	65	0	4	3
1091	10	9	1	0	0	10	1	0	12	0	1	32	1280	0	0	2	4	4	0.2	0.02	0	65	0	4	3
1091	10	9	2	0	1	30	0	0	16	1	0	25	1000	1	0	2	4	4	0.2	0.02	0	65	0	4	3
1091	10	9	3	0	0	30	0	0	16	1	0	28	1120	0	1	2	4	4	0.2	0.02	0	65	0	4	3
1091	10	9	4	1	0	0	0	0	0	0	0	0	0	0	0	2	4	4	0.2	0.02	0	65	0	4	3
1092	10	1	1	0	1	10	1	0	12	1	0	28	1120	0	0	2	4	4	0.2	0.02	1	55	0	3	0
1092	10	1	2	0	0	10	1	0	16	0	1	32	1280	0	1	2	4	4	0.2	0.02	1	55	0	3	0
1092	10	1	3	0	0	20	0	1	12	0	1	28	1120	0	1	2	4	4	0.2	0.02	1	55	0	3	0
1092	10	1	4	1	0	0	0	0	0	0	0	0	0	0	0	2	4	4	0.2	0.02	1	55	0	3	0
1092	10	2	1	0	0	20	0	1	12	1	0	28	1120	0	0	2	4	4	0.2	0.02	1	55	0	3	0
1092	10	2	2	0	0	20	0	1	16	0	1	32	1280	0	1	2	4	4	0.2	0.02	1	55	0	3	0
1092	10	2	3	0	1	10	1	0	12	0	1	28	1120	0	1	2	4	4	0.2	0.02	1	55	0	3	0
1092	10	2	4	1	0	0	0	0	0	0	0	0	0	0	0	2	4	4	0.2	0.02	1	55	0	3	0
1092	10	3	1	0	0	20	0	1	12	0	0	25	1000	0	0	2	4	4	0.2	0.02	1	55	0	3	0
1092	10	3	2	0	0	20	0	1	12	1	0	32	1280	0	1	2	4	4	0.2	0.02	1	55	0	3	0
1092	10	3	3	0	0	10	1	0	16	0	1	28	1120	0	0	2	4	4	0.2	0.02	1	55	0	3	0
1092	10	3	4	1	1	0	0	0	0	0	0	0	0	0	0	2	4	4	0.2	0.02	1	55	0	3	0
1092	10	4	1	0	0	10	1	0	12	1	0	25	1000	0	1	2	4	4	0.2	0.02	1	55	0	3	0
1092	10	4	2	0	1	30	0	0	16	1	0	32	1280	0	0	2	4	4	0.2	0.02	1	55	0	3	0
1092	10	4	3	0	0	20	0	1	8	0	1	28	1120	1	0	2	4	4	0.2	0.02	1	55	0	3	0
1092	10	4	4	1	0	0	0	0	0	0	0	0	0	0	0	2	4	4	0.2	0.02	1	55	0	3	0
1092	10	5	1	0	1	20	0	1	16	1	0	28	1120	1	0	2	4	4	0.2	0.02	1	55	0	3	0
1092	10	5	2	0	0	30	0	0	12	1	0	32	1280	0	0	2	4	4	0.2	0.02	1	55	0	3	0
1092	10	5	3	0	0	10	1	0	8	0	1	25	1000	0	0	2	4	4	0.2	0.02	1	55	0	3	0
1092	10	5	4	1	0	0	0	0	0	0	0	0	0	0	0	2	4	4	0.2	0.02	1	55	0	3	0
1092	10	6	1	0	1	10	1	0	16	1	0	28	1120	0	0	2	4	4	0.2	0.02	1	55	0	3	0
1092	10	6	2	0	0	20	0	1	12	0	1	32	1280	0	1	2	4	4	0.2	0.02	1	55	0	3	0
1092	10	6	3	0	0	30	0	0	8	0	1	28	1120	1	0	2	4	4	0.2	0.02	1	55	0	3	0
1092	10	6	4	1	0	0	0	0	0	0	0	0	0	0	0	2	4	4	0.2	0.02	1	55	0	3	0
1092	10	7	1	0	0	30	0	0	12	0	0	28	1120	0	1	2	4	4	0.2	0.02	1	55	0	3	0
1092	10	7	2	0	1	10	1	0	16	0	0	32	1280	0	1	2	4	4	0.2	0.02	1	55	0	3	0
1092	10	7	3	0	0	20	0	1	8	0	1	25	1000	0	0	2	4	4	0.2	0.02	1	55	0	3	0
1092	10	7	4	1	0	0	0	0	0	0	0	0	0	0	0	2	4	4	0.2	0.02	1	55	0	3	0
1092	10	8	1	0	1	20	0	1	16	0	1	25	1000	0	1	2	4	4	0.2	0.02	1	55	0	3	0
1092	10	8	2	0	0	20	0	1	8	0	0	28	1120	0	1	2	4	4	0.2	0.02	1	55	0	3	0
1092	10	8	3	0	0	10	1	0	12	1	0	32	1280	1	0	2	4	4	0.2	0.02	1	55	0	3	0
1092	10	8	4	1	0	0	0	0	0	0	0	0	0	0	0	2	4	4	0.2	0.02	1	55	0	3	0
1092	10	9	1	0	0	10	1	0	12	0	1	32	1280	0	0	2	4	4	0.2	0.02	1	55	0	3	0
1092	10	9	2	0	1	30	0	0	16	1	0	25	1000	1	0	2	4	4	0.2	0.02	1	55	0	3	0
1092	10	9	3	0	0	30	0	0	16	1	0	28	1120	0	1	2	4	4	0.2	0.02	1	55	0	3	0
1092	10	9	4	1	0	0	0	0	0	0	0	0	0	0	0	2	4	4	0.2	0.02	1	55	0	3	0
1101	11	1	1	0	0	10	1	0	12	1	0	28	1120	0	0	2	7	5	0.18	0.2	0	75	1	0	0
1101	11	1	2	0	1	10	1	0	16	0	1	32	1280	0	1	2	7	5	0.18	0.2	0	75	1	0	0
1101	11	1	3	0	0	20	0	1	12	0	1	28	1120	0	1	2	7	5	0.18	0.2	0	75	1	0	0
1101	11	1	4	1	0	0	0	0	0	0	0	0	0	0	0	2	7	5	0.18	0.2	0	75	1	0	0
1101	11	2	1	0	0	20	0	1	12	1	0	28	1120	0	0	2	7	5	0.18	0.2	0	75	1	0	0
1101	11	2	2	0	1	20	0	1	16	0	1	32	1280	0	1	2	7	5	0.18	0.2	0	75	1	0	0
1101	11	2	3	0	0	10	1	0	12	0	1	28	1120	0	1	2	7	5	0.18	0.2	0	75	1	0	0
1101	11	2	4	1	0	0	0	0	0	0	0	0	0	0	0	2	7	5	0.18	0.2	0	75	1	0	0
1101	11	3	1	0	0	20	0	1	12	0	0	25	1000	0	0	2	7	5	0.18	0.2	0	75	1	0	0
1101	11	3	2	0	0	20	0	1	12	1	0	32	1280	0	1	2	7	5	0.18	0.2	0	75	1	0	0
1101	11	3	3	0	1	10	1	0	16	0	1	28	1120	0	0	2	7	5	0.18	0.2	0	75	1	0	0
1101	11	3	4	1	0	0	0	0	0	0	0	0	0	0	0	2	7	5	0.18	0.2	0	75	1	0	0
1101	11	4	1	0	0	10	1	0	12	1	0	25	1000	0	1	2	7	5	0.18	0.2	0	75	1	0	0
1101	11	4	2	0	1	30	0	0	16	1	0	32	1280	0	0	2	7	5	0.18	0.2	0	75	1	0	0
1101	11	4	3	0	0	20	0	1	8	0	1	28	1120	1	0	2	7	5	0.18	0.2	0	75	1	0	0
1101	11	4	4	1	0	0	0	0	0	0	0	0	0	0	0	2	7	5	0.18	0.2	0	75	1	0	0
1101	11	5	1	0	1	20	0	1	16	1	0	28	1120	1	0	2	7	5	0.18	0.2	0	75	1	0	0
1101	11	5	2	0	0	30	0	0	12	1	0	32	1280	0	0	2	7	5	0.18	0.2	0	75	1	0	0
1101	11	5	3	0	0	10	1	0	8	0	1	25	1000	0	0	2	7	5	0.18	0.2	0	75	1	0	0
1101	11	5	4	1	0	0	0	0	0	0	0	0	0	0	0	2	7	5	0.18	0.2	0	75	1	0	0
1101	11	6	1	0	1	10	1	0	16	1	0	28	1120	0	0	2	7	5	0.18	0.2	0	75	1	0	0
1101	11	6	2	0	0	20	0	1	12	0	1	32	1280	0	1	2	7	5	0.18	0.2	0	75	1	0	0
1101	11	6	3	0	0	30	0	0	8	0	1	28	1120	1	0	2	7	5	0.18	0.2	0	75	1	0	0
1101	11	6	4	1	0	0	0	0	0	0	0	0	0	0	0	2	7	5	0.18	0.2	0	75	1	0	0
1101	11	7	1	0	0	30	0	0	12	0	0	28	1120	0	1	2	7	5	0.18	0.2	0	75	1	0	0
1101	11	7	2	0	0	10	1	0	16	0	0	32	1280	0	1	2	7	5	0.18	0.2	0	75	1	0	0
1101	11	7	3	0	1	20	0	1	8	0	1	25	1000	0	0	2	7	5	0.18	0.2	0	75	1	0	0
1101	11	7	4	1	0	0	0	0	0	0	0	0	0	0	0	2	7	5	0.18	0.2	0	75	1	0	0
1101	11	8	1	0	0	20	0	1	16	0	1	25	1000	0	1	2	7	5	0.18	0.2	0	75	1	0	0
1101	11	8	2	0	0	20	0	1	8	0	0	28	1120	0	1	2	7	5	0.18	0.2	0	75	1	0	0
1101	11	8	3	0	1	10	1	0	12	1	0	32	1280	1	0	2	7	5	0.18	0.2	0	75	1	0	0
1101	11	8	4	1	0	0	0	0	0	0	0	0	0	0	0	2	7	5	0.18	0.2	0	75	1	0	0
1101	11	9	1	0	0	10	1	0	12	0	1	32	1280	0	0	2	7	5	0.18	0.2	0	75	1	0	0
1101	11	9	2	0	1	30	0	0	16	1	0	25	1000	1	0	2	7	5	0.18	0.2	0	75	1	0	0
1101	11	9	3	0	0	30	0	0	16	1	0	28	1120	0	1	2	7	5	0.18	0.2	0	75	1	0	0
1101	11	9	4	1	0	0	0	0	0	0	0	0	0	0	0	2	7	5	0.18	0.2	0	75	1	0	0
1102	11	1	1	0	1	10	1	0	12	1	0	28	1120	0	0	2	5	5	0.18	0.18	1	62	1	1	5
1102	11	1	2	0	0	10	1	0	16	0	1	32	1280	0	1	2	5	5	0.18	0.18	1	62	1	1	5
1102	11	1	3	0	0	20	0	1	12	0	1	28	1120	0	1	2	5	5	0.18	0.18	1	62	1	1	5
1102	11	1	4	1	0	0	0	0	0	0	0	0	0	0	0	2	5	5	0.18	0.18	1	62	1	1	5
1102	11	2	1	0	0	20	0	1	12	1	0	28	1120	0	0	2	5	5	0.18	0.18	1	62	1	1	5
1102	11	2	2	0	1	20	0	1	16	0	1	32	1280	0	1	2	5	5	0.18	0.18	1	62	1	1	5
1102	11	2	3	0	0	10	1	0	12	0	1	28	1120	0	1	2	5	5	0.18	0.18	1	62	1	1	5
1102	11	2	4	1	0	0	0	0	0	0	0	0	0	0	0	2	5	5	0.18	0.18	1	62	1	1	5
1102	11	3	1	0	0	20	0	1	12	0	0	25	1000	0	0	2	5	5	0.18	0.18	1	62	1	1	5
1102	11	3	2	0	1	20	0	1	12	1	0	32	1280	0	1	2	5	5	0.18	0.18	1	62	1	1	5
1102	11	3	3	0	0	10	1	0	16	0	1	28	1120	0	0	2	5	5	0.18	0.18	1	62	1	1	5
1102	11	3	4	1	0	0	0	0	0	0	0	0	0	0	0	2	5	5	0.18	0.18	1	62	1	1	5
1102	11	4	1	0	0	10	1	0	12	1	0	25	1000	0	1	2	5	5	0.18	0.18	1	62	1	1	5
1102	11	4	2	0	0	30	0	0	16	1	0	32	1280	0	0	2	5	5	0.18	0.18	1	62	1	1	5
1102	11	4	3	0	1	20	0	1	8	0	1	28	1120	1	0	2	5	5	0.18	0.18	1	62	1	1	5
1102	11	4	4	1	0	0	0	0	0	0	0	0	0	0	0	2	5	5	0.18	0.18	1	62	1	1	5
1102	11	5	1	0	1	20	0	1	16	1	0	28	1120	1	0	2	5	5	0.18	0.18	1	62	1	1	5
1102	11	5	2	0	0	30	0	0	12	1	0	32	1280	0	0	2	5	5	0.18	0.18	1	62	1	1	5
1102	11	5	3	0	0	10	1	0	8	0	1	25	1000	0	0	2	5	5	0.18	0.18	1	62	1	1	5
1102	11	5	4	1	0	0	0	0	0	0	0	0	0	0	0	2	5	5	0.18	0.18	1	62	1	1	5
1102	11	6	1	0	1	10	1	0	16	1	0	28	1120	0	0	2	5	5	0.18	0.18	1	62	1	1	5
1102	11	6	2	0	0	20	0	1	12	0	1	32	1280	0	1	2	5	5	0.18	0.18	1	62	1	1	5
1102	11	6	3	0	0	30	0	0	8	0	1	28	1120	1	0	2	5	5	0.18	0.18	1	62	1	1	5
1102	11	6	4	1	0	0	0	0	0	0	0	0	0	0	0	2	5	5	0.18	0.18	1	62	1	1	5
1102	11	7	1	0	0	30	0	0	12	0	0	28	1120	0	1	2	5	5	0.18	0.18	1	62	1	1	5
1102	11	7	2	0	1	10	1	0	16	0	0	32	1280	0	1	2	5	5	0.18	0.18	1	62	1	1	5
1102	11	7	3	0	0	20	0	1	8	0	1	25	1000	0	0	2	5	5	0.18	0.18	1	62	1	1	5
1102	11	7	4	1	0	0	0	0	0	0	0	0	0	0	0	2	5	5	0.18	0.18	1	62	1	1	5
1102	11	8	1	0	1	20	0	1	16	0	1	25	1000	0	1	2	5	5	0.18	0.18	1	62	1	1	5
1102	11	8	2	0	0	20	0	1	8	0	0	28	1120	0	1	2	5	5	0.18	0.18	1	62	1	1	5
1102	11	8	3	0	0	10	1	0	12	1	0	32	1280	1	0	2	5	5	0.18	0.18	1	62	1	1	5
1102	11	8	4	1	0	0	0	0	0	0	0	0	0	0	0	2	5	5	0.18	0.18	1	62	1	1	5
1102	11	9	1	0	0	10	1	0	12	0	1	32	1280	0	0	2	5	5	0.18	0.18	1	62	1	1	5
1102	11	9	2	0	1	30	0	0	16	1	0	25	1000	1	0	2	5	5	0.18	0.18	1	62	1	1	5
1102	11	9	3	0	0	30	0	0	16	1	0	28	1120	0	1	2	5	5	0.18	0.18	1	62	1	1	5
1102	11	9	4	1	0	0	0	0	0	0	0	0	0	0	0	2	5	5	0.18	0.18	1	62	1	1	5
1113	453	1	1	0	0	10	1	0	12	1	0	28	1120	0	0	2	10	6	3.84	3.95	0	66	1	0	0
1113	453	1	2	0	0	10	1	0	16	0	1	32	1280	0	1	2	10	6	3.84	3.95	0	66	1	0	0
1113	453	1	3	0	0	20	0	1	12	0	1	28	1120	0	1	2	10	6	3.84	3.95	0	66	1	0	0
1113	453	1	4	1	1	0	0	0	0	0	0	0	0	0	0	2	10	6	3.84	3.95	0	66	1	0	0
1113	453	2	1	0	1	20	0	1	12	1	0	28	1120	0	0	2	10	6	3.84	3.95	0	66	1	0	0
1113	453	2	2	0	0	20	0	1	16	0	1	32	1280	0	1	2	10	6	3.84	3.95	0	66	1	0	0
1113	453	2	3	0	0	10	1	0	12	0	1	28	1120	0	1	2	10	6	3.84	3.95	0	66	1	0	0
1113	453	2	4	1	0	0	0	0	0	0	0	0	0	0	0	2	10	6	3.84	3.95	0	66	1	0	0
1113	453	3	1	0	0	20	0	1	12	0	0	25	1000	0	0	2	10	6	3.84	3.95	0	66	1	0	0
1113	453	3	2	0	0	20	0	1	12	1	0	32	1280	0	1	2	10	6	3.84	3.95	0	66	1	0	0
1113	453	3	3	0	1	10	1	0	16	0	1	28	1120	0	0	2	10	6	3.84	3.95	0	66	1	0	0
1113	453	3	4	1	0	0	0	0	0	0	0	0	0	0	0	2	10	6	3.84	3.95	0	66	1	0	0
1113	453	4	1	0	0	10	1	0	12	1	0	25	1000	0	1	2	10	6	3.84	3.95	0	66	1	0	0
1113	453	4	2	0	1	30	0	0	16	1	0	32	1280	0	0	2	10	6	3.84	3.95	0	66	1	0	0
1113	453	4	3	0	0	20	0	1	8	0	1	28	1120	1	0	2	10	6	3.84	3.95	0	66	1	0	0
1113	453	4	4	1	0	0	0	0	0	0	0	0	0	0	0	2	10	6	3.84	3.95	0	66	1	0	0
1113	453	5	1	0	1	20	0	1	16	1	0	28	1120	1	0	2	10	6	3.84	3.95	0	66	1	0	0
1113	453	5	2	0	0	30	0	0	12	1	0	32	1280	0	0	2	10	6	3.84	3.95	0	66	1	0	0
1113	453	5	3	0	0	10	1	0	8	0	1	25	1000	0	0	2	10	6	3.84	3.95	0	66	1	0	0
1113	453	5	4	1	0	0	0	0	0	0	0	0	0	0	0	2	10	6	3.84	3.95	0	66	1	0	0
1113	453	6	1	0	1	10	1	0	16	1	0	28	1120	0	0	2	10	6	3.84	3.95	0	66	1	0	0
1113	453	6	2	0	0	20	0	1	12	0	1	32	1280	0	1	2	10	6	3.84	3.95	0	66	1	0	0
1113	453	6	3	0	0	30	0	0	8	0	1	28	1120	1	0	2	10	6	3.84	3.95	0	66	1	0	0
1113	453	6	4	1	0	0	0	0	0	0	0	0	0	0	0	2	10	6	3.84	3.95	0	66	1	0	0
1113	453	7	1	0	0	30	0	0	12	0	0	28	1120	0	1	2	10	6	3.84	3.95	0	66	1	0	0
1113	453	7	2	0	1	10	1	0	16	0	0	32	1280	0	1	2	10	6	3.84	3.95	0	66	1	0	0
1113	453	7	3	0	0	20	0	1	8	0	1	25	1000	0	0	2	10	6	3.84	3.95	0	66	1	0	0
1113	453	7	4	1	0	0	0	0	0	0	0	0	0	0	0	2	10	6	3.84	3.95	0	66	1	0	0
1113	453	8	1	0	0	20	0	1	16	0	1	25	1000	0	1	2	10	6	3.84	3.95	0	66	1	0	0
1113	453	8	2	0	0	20	0	1	8	0	0	28	1120	0	1	2	10	6	3.84	3.95	0	66	1	0	0
1113	453	8	3	0	1	10	1	0	12	1	0	32	1280	1	0	2	10	6	3.84	3.95	0	66	1	0	0
1113	453	8	4	1	0	0	0	0	0	0	0	0	0	0	0	2	10	6	3.84	3.95	0	66	1	0	0
1113	453	9	1	0	0	10	1	0	12	0	1	32	1280	0	0	2	10	6	3.84	3.95	0	66	1	0	0
1113	453	9	2	0	1	30	0	0	16	1	0	25	1000	1	0	2	10	6	3.84	3.95	0	66	1	0	0
1113	453	9	3	0	0	30	0	0	16	1	0	28	1120	0	1	2	10	6	3.84	3.95	0	66	1	0	0
1113	453	9	4	1	0	0	0	0	0	0	0	0	0	0	0	2	10	6	3.84	3.95	0	66	1	0	0
1114	453	1	1	0	1	10	1	0	12	1	0	28	1120	0	0	2	10	6	0.81	0.81	1	61	1	0	3
1114	453	1	2	0	0	10	1	0	16	0	1	32	1280	0	1	2	10	6	0.81	0.81	1	61	1	0	3
1114	453	1	3	0	0	20	0	1	12	0	1	28	1120	0	1	2	10	6	0.81	0.81	1	61	1	0	3
1114	453	1	4	1	0	0	0	0	0	0	0	0	0	0	0	2	10	6	0.81	0.81	1	61	1	0	3
1114	453	2	1	0	0	20	0	1	12	1	0	28	1120	0	0	2	10	6	0.81	0.81	1	61	1	0	3
1114	453	2	2	0	1	20	0	1	16	0	1	32	1280	0	1	2	10	6	0.81	0.81	1	61	1	0	3
1114	453	2	3	0	0	10	1	0	12	0	1	28	1120	0	1	2	10	6	0.81	0.81	1	61	1	0	3
1114	453	2	4	1	0	0	0	0	0	0	0	0	0	0	0	2	10	6	0.81	0.81	1	61	1	0	3
1114	453	3	1	0	0	20	0	1	12	0	0	25	1000	0	0	2	10	6	0.81	0.81	1	61	1	0	3
1114	453	3	2	0	0	20	0	1	12	1	0	32	1280	0	1	2	10	6	0.81	0.81	1	61	1	0	3
1114	453	3	3	0	1	10	1	0	16	0	1	28	1120	0	0	2	10	6	0.81	0.81	1	61	1	0	3
1114	453	3	4	1	0	0	0	0	0	0	0	0	0	0	0	2	10	6	0.81	0.81	1	61	1	0	3
1114	453	4	1	0	0	10	1	0	12	1	0	25	1000	0	1	2	10	6	0.81	0.81	1	61	1	0	3
1114	453	4	2	0	1	30	0	0	16	1	0	32	1280	0	0	2	10	6	0.81	0.81	1	61	1	0	3
1114	453	4	3	0	0	20	0	1	8	0	1	28	1120	1	0	2	10	6	0.81	0.81	1	61	1	0	3
1114	453	4	4	1	0	0	0	0	0	0	0	0	0	0	0	2	10	6	0.81	0.81	1	61	1	0	3
1114	453	5	1	0	0	20	0	1	16	1	0	28	1120	1	0	2	10	6	0.81	0.81	1	61	1	0	3
1114	453	5	2	0	0	30	0	0	12	1	0	32	1280	0	0	2	10	6	0.81	0.81	1	61	1	0	3
1114	453	5	3	0	1	10	1	0	8	0	1	25	1000	0	0	2	10	6	0.81	0.81	1	61	1	0	3
1114	453	5	4	1	0	0	0	0	0	0	0	0	0	0	0	2	10	6	0.81	0.81	1	61	1	0	3
1114	453	6	1	0	1	10	1	0	16	1	0	28	1120	0	0	2	10	6	0.81	0.81	1	61	1	0	3
1114	453	6	2	0	0	20	0	1	12	0	1	32	1280	0	1	2	10	6	0.81	0.81	1	61	1	0	3
1114	453	6	3	0	0	30	0	0	8	0	1	28	1120	1	0	2	10	6	0.81	0.81	1	61	1	0	3
1114	453	6	4	1	0	0	0	0	0	0	0	0	0	0	0	2	10	6	0.81	0.81	1	61	1	0	3
1114	453	7	1	0	0	30	0	0	12	0	0	28	1120	0	1	2	10	6	0.81	0.81	1	61	1	0	3
1114	453	7	2	0	1	10	1	0	16	0	0	32	1280	0	1	2	10	6	0.81	0.81	1	61	1	0	3
1114	453	7	3	0	0	20	0	1	8	0	1	25	1000	0	0	2	10	6	0.81	0.81	1	61	1	0	3
1114	453	7	4	1	0	0	0	0	0	0	0	0	0	0	0	2	10	6	0.81	0.81	1	61	1	0	3
1114	453	8	1	0	0	20	0	1	16	0	1	25	1000	0	1	2	10	6	0.81	0.81	1	61	1	0	3
1114	453	8	2	0	0	20	0	1	8	0	0	28	1120	0	1	2	10	6	0.81	0.81	1	61	1	0	3
1114	453	8	3	0	1	10	1	0	12	1	0	32	1280	1	0	2	10	6	0.81	0.81	1	61	1	0	3
1114	453	8	4	1	0	0	0	0	0	0	0	0	0	0	0	2	10	6	0.81	0.81	1	61	1	0	3
1114	453	9	1	0	0	10	1	0	12	0	1	32	1280	0	0	2	10	6	0.81	0.81	1	61	1	0	3
1114	453	9	2	0	0	30	0	0	16	1	0	25	1000	1	0	2	10	6	0.81	0.81	1	61	1	0	3
1114	453	9	3	0	1	30	0	0	16	1	0	28	1120	0	1	2	10	6	0.81	0.81	1	61	1	0	3
1114	453	9	4	1	0	0	0	0	0	0	0	0	0	0	0	2	10	6	0.81	0.81	1	61	1	0	3
1121	13	1	1	0	0	10	1	0	12	1	0	28	1120	0	0	2	6	6	1.21	1.27	0	55	1	0	0
1121	13	1	2	0	1	10	1	0	16	0	1	32	1280	0	1	2	6	6	1.21	1.27	0	55	1	0	0
1121	13	1	3	0	0	20	0	1	12	0	1	28	1120	0	1	2	6	6	1.21	1.27	0	55	1	0	0
1121	13	1	4	1	0	0	0	0	0	0	0	0	0	0	0	2	6	6	1.21	1.27	0	55	1	0	0
1121	13	2	1	0	0	20	0	1	12	1	0	28	1120	0	0	2	6	6	1.21	1.27	0	55	1	0	0
1121	13	2	2	0	1	20	0	1	16	0	1	32	1280	0	1	2	6	6	1.21	1.27	0	55	1	0	0
1121	13	2	3	0	0	10	1	0	12	0	1	28	1120	0	1	2	6	6	1.21	1.27	0	55	1	0	0
1121	13	2	4	1	0	0	0	0	0	0	0	0	0	0	0	2	6	6	1.21	1.27	0	55	1	0	0
1121	13	3	1	0	0	20	0	1	12	0	0	25	1000	0	0	2	6	6	1.21	1.27	0	55	1	0	0
1121	13	3	2	0	0	20	0	1	12	1	0	32	1280	0	1	2	6	6	1.21	1.27	0	55	1	0	0
1121	13	3	3	0	1	10	1	0	16	0	1	28	1120	0	0	2	6	6	1.21	1.27	0	55	1	0	0
1121	13	3	4	1	0	0	0	0	0	0	0	0	0	0	0	2	6	6	1.21	1.27	0	55	1	0	0
1121	13	4	1	0	1	10	1	0	12	1	0	25	1000	0	1	2	6	6	1.21	1.27	0	55	1	0	0
1121	13	4	2	0	0	30	0	0	16	1	0	32	1280	0	0	2	6	6	1.21	1.27	0	55	1	0	0
1121	13	4	3	0	0	20	0	1	8	0	1	28	1120	1	0	2	6	6	1.21	1.27	0	55	1	0	0
1121	13	4	4	1	0	0	0	0	0	0	0	0	0	0	0	2	6	6	1.21	1.27	0	55	1	0	0
1121	13	5	1	0	1	20	0	1	16	1	0	28	1120	1	0	2	6	6	1.21	1.27	0	55	1	0	0
1121	13	5	2	0	0	30	0	0	12	1	0	32	1280	0	0	2	6	6	1.21	1.27	0	55	1	0	0
1121	13	5	3	0	0	10	1	0	8	0	1	25	1000	0	0	2	6	6	1.21	1.27	0	55	1	0	0
1121	13	5	4	1	0	0	0	0	0	0	0	0	0	0	0	2	6	6	1.21	1.27	0	55	1	0	0
1121	13	6	1	0	0	10	1	0	16	1	0	28	1120	0	0	2	6	6	1.21	1.27	0	55	1	0	0
1121	13	6	2	0	1	20	0	1	12	0	1	32	1280	0	1	2	6	6	1.21	1.27	0	55	1	0	0
1121	13	6	3	0	0	30	0	0	8	0	1	28	1120	1	0	2	6	6	1.21	1.27	0	55	1	0	0
1121	13	6	4	1	0	0	0	0	0	0	0	0	0	0	0	2	6	6	1.21	1.27	0	55	1	0	0
1121	13	7	1	0	0	30	0	0	12	0	0	28	1120	0	1	2	6	6	1.21	1.27	0	55	1	0	0
1121	13	7	2	0	1	10	1	0	16	0	0	32	1280	0	1	2	6	6	1.21	1.27	0	55	1	0	0
1121	13	7	3	0	0	20	0	1	8	0	1	25	1000	0	0	2	6	6	1.21	1.27	0	55	1	0	0
1121	13	7	4	1	0	0	0	0	0	0	0	0	0	0	0	2	6	6	1.21	1.27	0	55	1	0	0
1121	13	8	1	0	1	20	0	1	16	0	1	25	1000	0	1	2	6	6	1.21	1.27	0	55	1	0	0
1121	13	8	2	0	0	20	0	1	8	0	0	28	1120	0	1	2	6	6	1.21	1.27	0	55	1	0	0
1121	13	8	3	0	0	10	1	0	12	1	0	32	1280	1	0	2	6	6	1.21	1.27	0	55	1	0	0
1121	13	8	4	1	0	0	0	0	0	0	0	0	0	0	0	2	6	6	1.21	1.27	0	55	1	0	0
1121	13	9	1	0	0	10	1	0	12	0	1	32	1280	0	0	2	6	6	1.21	1.27	0	55	1	0	0
1121	13	9	2	0	0	30	0	0	16	1	0	25	1000	1	0	2	6	6	1.21	1.27	0	55	1	0	0
1121	13	9	3	0	1	30	0	0	16	1	0	28	1120	0	1	2	6	6	1.21	1.27	0	55	1	0	0
1121	13	9	4	1	0	0	0	0	0	0	0	0	0	0	0	2	6	6	1.21	1.27	0	55	1	0	0
1122	13	1	1	0	0	10	1	0	12	1	0	28	1120	0	0	2	6	6	1.21	1.27	1	45	1	0	1
1122	13	1	2	0	1	10	1	0	16	0	1	32	1280	0	1	2	6	6	1.21	1.27	1	45	1	0	1
1122	13	1	3	0	0	20	0	1	12	0	1	28	1120	0	1	2	6	6	1.21	1.27	1	45	1	0	1
1122	13	1	4	1	0	0	0	0	0	0	0	0	0	0	0	2	6	6	1.21	1.27	1	45	1	0	1
1122	13	2	1	0	0	20	0	1	12	1	0	28	1120	0	0	2	6	6	1.21	1.27	1	45	1	0	1
1122	13	2	2	0	0	20	0	1	16	0	1	32	1280	0	1	2	6	6	1.21	1.27	1	45	1	0	1
1122	13	2	3	0	1	10	1	0	12	0	1	28	1120	0	1	2	6	6	1.21	1.27	1	45	1	0	1
1122	13	2	4	1	0	0	0	0	0	0	0	0	0	0	0	2	6	6	1.21	1.27	1	45	1	0	1
1122	13	3	1	0	1	20	0	1	12	0	0	25	1000	0	0	2	6	6	1.21	1.27	1	45	1	0	1
1122	13	3	2	0	0	20	0	1	12	1	0	32	1280	0	1	2	6	6	1.21	1.27	1	45	1	0	1
1122	13	3	3	0	0	10	1	0	16	0	1	28	1120	0	0	2	6	6	1.21	1.27	1	45	1	0	1
1122	13	3	4	1	0	0	0	0	0	0	0	0	0	0	0	2	6	6	1.21	1.27	1	45	1	0	1
1122	13	4	1	0	1	10	1	0	12	1	0	25	1000	0	1	2	6	6	1.21	1.27	1	45	1	0	1
1122	13	4	2	0	0	30	0	0	16	1	0	32	1280	0	0	2	6	6	1.21	1.27	1	45	1	0	1
1122	13	4	3	0	0	20	0	1	8	0	1	28	1120	1	0	2	6	6	1.21	1.27	1	45	1	0	1
1122	13	4	4	1	0	0	0	0	0	0	0	0	0	0	0	2	6	6	1.21	1.27	1	45	1	0	1
1122	13	5	1	0	1	20	0	1	16	1	0	28	1120	1	0	2	6	6	1.21	1.27	1	45	1	0	1
1122	13	5	2	0	0	30	0	0	12	1	0	32	1280	0	0	2	6	6	1.21	1.27	1	45	1	0	1
1122	13	5	3	0	0	10	1	0	8	0	1	25	1000	0	0	2	6	6	1.21	1.27	1	45	1	0	1
1122	13	5	4	1	0	0	0	0	0	0	0	0	0	0	0	2	6	6	1.21	1.27	1	45	1	0	1
1122	13	6	1	0	0	10	1	0	16	1	0	28	1120	0	0	2	6	6	1.21	1.27	1	45	1	0	1
1122	13	6	2	0	0	20	0	1	12	0	1	32	1280	0	1	2	6	6	1.21	1.27	1	45	1	0	1
1122	13	6	3	0	1	30	0	0	8	0	1	28	1120	1	0	2	6	6	1.21	1.27	1	45	1	0	1
1122	13	6	4	1	0	0	0	0	0	0	0	0	0	0	0	2	6	6	1.21	1.27	1	45	1	0	1
1122	13	7	1	0	0	30	0	0	12	0	0	28	1120	0	1	2	6	6	1.21	1.27	1	45	1	0	1
1122	13	7	2	0	1	10	1	0	16	0	0	32	1280	0	1	2	6	6	1.21	1.27	1	45	1	0	1
1122	13	7	3	0	0	20	0	1	8	0	1	25	1000	0	0	2	6	6	1.21	1.27	1	45	1	0	1
1122	13	7	4	1	0	0	0	0	0	0	0	0	0	0	0	2	6	6	1.21	1.27	1	45	1	0	1
1122	13	8	1	0	0	20	0	1	16	0	1	25	1000	0	1	2	6	6	1.21	1.27	1	45	1	0	1
1122	13	8	2	0	1	20	0	1	8	0	0	28	1120	0	1	2	6	6	1.21	1.27	1	45	1	0	1
1122	13	8	3	0	0	10	1	0	12	1	0	32	1280	1	0	2	6	6	1.21	1.27	1	45	1	0	1
1122	13	8	4	1	0	0	0	0	0	0	0	0	0	0	0	2	6	6	1.21	1.27	1	45	1	0	1
1122	13	9	1	0	1	10	1	0	12	0	1	32	1280	0	0	2	6	6	1.21	1.27	1	45	1	0	1
1122	13	9	2	0	0	30	0	0	16	1	0	25	1000	1	0	2	6	6	1.21	1.27	1	45	1	0	1
1122	13	9	3	0	0	30	0	0	16	1	0	28	1120	0	1	2	6	6	1.21	1.27	1	45	1	0	1
1122	13	9	4	1	0	0	0	0	0	0	0	0	0	0	0	2	6	6	1.21	1.27	1	45	1	0	1
1131	14	1	1	0	0	10	1	0	12	1	0	28	1120	0	0	2	5	2	0.81	0.87	0	35	1	8	0
1131	14	1	2	0	0	10	1	0	16	0	1	32	1280	0	1	2	5	2	0.81	0.87	0	35	1	8	0
1131	14	1	3	0	1	20	0	1	12	0	1	28	1120	0	1	2	5	2	0.81	0.87	0	35	1	8	0
1131	14	1	4	1	0	0	0	0	0	0	0	0	0	0	0	2	5	2	0.81	0.87	0	35	1	8	0
1131	14	2	1	0	0	20	0	1	12	1	0	28	1120	0	0	2	5	2	0.81	0.87	0	35	1	8	0
1131	14	2	2	0	1	20	0	1	16	0	1	32	1280	0	1	2	5	2	0.81	0.87	0	35	1	8	0
1131	14	2	3	0	0	10	1	0	12	0	1	28	1120	0	1	2	5	2	0.81	0.87	0	35	1	8	0
1131	14	2	4	1	0	0	0	0	0	0	0	0	0	0	0	2	5	2	0.81	0.87	0	35	1	8	0
1131	14	3	1	0	0	20	0	1	12	0	0	25	1000	0	0	2	5	2	0.81	0.87	0	35	1	8	0
1131	14	3	2	0	1	20	0	1	12	1	0	32	1280	0	1	2	5	2	0.81	0.87	0	35	1	8	0
1131	14	3	3	0	0	10	1	0	16	0	1	28	1120	0	0	2	5	2	0.81	0.87	0	35	1	8	0
1131	14	3	4	1	0	0	0	0	0	0	0	0	0	0	0	2	5	2	0.81	0.87	0	35	1	8	0
1131	14	4	1	0	1	10	1	0	12	1	0	25	1000	0	1	2	5	2	0.81	0.87	0	35	1	8	0
1131	14	4	2	0	0	30	0	0	16	1	0	32	1280	0	0	2	5	2	0.81	0.87	0	35	1	8	0
1131	14	4	3	0	0	20	0	1	8	0	1	28	1120	1	0	2	5	2	0.81	0.87	0	35	1	8	0
1131	14	4	4	1	0	0	0	0	0	0	0	0	0	0	0	2	5	2	0.81	0.87	0	35	1	8	0
1131	14	5	1	0	1	20	0	1	16	1	0	28	1120	1	0	2	5	2	0.81	0.87	0	35	1	8	0
1131	14	5	2	0	0	30	0	0	12	1	0	32	1280	0	0	2	5	2	0.81	0.87	0	35	1	8	0
1131	14	5	3	0	0	10	1	0	8	0	1	25	1000	0	0	2	5	2	0.81	0.87	0	35	1	8	0
1131	14	5	4	1	0	0	0	0	0	0	0	0	0	0	0	2	5	2	0.81	0.87	0	35	1	8	0
1131	14	6	1	0	0	10	1	0	16	1	0	28	1120	0	0	2	5	2	0.81	0.87	0	35	1	8	0
1131	14	6	2	0	1	20	0	1	12	0	1	32	1280	0	1	2	5	2	0.81	0.87	0	35	1	8	0
1131	14	6	3	0	0	30	0	0	8	0	1	28	1120	1	0	2	5	2	0.81	0.87	0	35	1	8	0
1131	14	6	4	1	0	0	0	0	0	0	0	0	0	0	0	2	5	2	0.81	0.87	0	35	1	8	0
1131	14	7	1	0	0	30	0	0	12	0	0	28	1120	0	1	2	5	2	0.81	0.87	0	35	1	8	0
1131	14	7	2	0	1	10	1	0	16	0	0	32	1280	0	1	2	5	2	0.81	0.87	0	35	1	8	0
1131	14	7	3	0	0	20	0	1	8	0	1	25	1000	0	0	2	5	2	0.81	0.87	0	35	1	8	0
1131	14	7	4	1	0	0	0	0	0	0	0	0	0	0	0	2	5	2	0.81	0.87	0	35	1	8	0
1131	14	8	1	0	0	20	0	1	16	0	1	25	1000	0	1	2	5	2	0.81	0.87	0	35	1	8	0
1131	14	8	2	0	0	20	0	1	8	0	0	28	1120	0	1	2	5	2	0.81	0.87	0	35	1	8	0
1131	14	8	3	0	1	10	1	0	12	1	0	32	1280	1	0	2	5	2	0.81	0.87	0	35	1	8	0
1131	14	8	4	1	0	0	0	0	0	0	0	0	0	0	0	2	5	2	0.81	0.87	0	35	1	8	0
1131	14	9	1	0	0	10	1	0	12	0	1	32	1280	0	0	2	5	2	0.81	0.87	0	35	1	8	0
1131	14	9	2	0	0	30	0	0	16	1	0	25	1000	1	0	2	5	2	0.81	0.87	0	35	1	8	0
1131	14	9	3	0	1	30	0	0	16	1	0	28	1120	0	1	2	5	2	0.81	0.87	0	35	1	8	0
1131	14	9	4	1	0	0	0	0	0	0	0	0	0	0	0	2	5	2	0.81	0.87	0	35	1	8	0
1132	14	1	1	0	1	10	1	0	12	1	0	28	1120	0	0	2	5	2	0.81	0.87	1	30	1	5	8
1132	14	1	2	0	0	10	1	0	16	0	1	32	1280	0	1	2	5	2	0.81	0.87	1	30	1	5	8
1132	14	1	3	0	0	20	0	1	12	0	1	28	1120	0	1	2	5	2	0.81	0.87	1	30	1	5	8
1132	14	1	4	1	0	0	0	0	0	0	0	0	0	0	0	2	5	2	0.81	0.87	1	30	1	5	8
1132	14	2	1	0	0	20	0	1	12	1	0	28	1120	0	0	2	5	2	0.81	0.87	1	30	1	5	8
1132	14	2	2	0	1	20	0	1	16	0	1	32	1280	0	1	2	5	2	0.81	0.87	1	30	1	5	8
1132	14	2	3	0	0	10	1	0	12	0	1	28	1120	0	1	2	5	2	0.81	0.87	1	30	1	5	8
1132	14	2	4	1	0	0	0	0	0	0	0	0	0	0	0	2	5	2	0.81	0.87	1	30	1	5	8
1132	14	3	1	0	0	20	0	1	12	0	0	25	1000	0	0	2	5	2	0.81	0.87	1	30	1	5	8
1132	14	3	2	0	0	20	0	1	12	1	0	32	1280	0	1	2	5	2	0.81	0.87	1	30	1	5	8
1132	14	3	3	0	1	10	1	0	16	0	1	28	1120	0	0	2	5	2	0.81	0.87	1	30	1	5	8
1132	14	3	4	1	0	0	0	0	0	0	0	0	0	0	0	2	5	2	0.81	0.87	1	30	1	5	8
1132	14	4	1	0	0	10	1	0	12	1	0	25	1000	0	1	2	5	2	0.81	0.87	1	30	1	5	8
1132	14	4	2	0	1	30	0	0	16	1	0	32	1280	0	0	2	5	2	0.81	0.87	1	30	1	5	8
1132	14	4	3	0	0	20	0	1	8	0	1	28	1120	1	0	2	5	2	0.81	0.87	1	30	1	5	8
1132	14	4	4	1	0	0	0	0	0	0	0	0	0	0	0	2	5	2	0.81	0.87	1	30	1	5	8
1132	14	5	1	0	0	20	0	1	16	1	0	28	1120	1	0	2	5	2	0.81	0.87	1	30	1	5	8
1132	14	5	2	0	0	30	0	0	12	1	0	32	1280	0	0	2	5	2	0.81	0.87	1	30	1	5	8
1132	14	5	3	0	1	10	1	0	8	0	1	25	1000	0	0	2	5	2	0.81	0.87	1	30	1	5	8
1132	14	5	4	1	0	0	0	0	0	0	0	0	0	0	0	2	5	2	0.81	0.87	1	30	1	5	8
1132	14	6	1	0	0	10	1	0	16	1	0	28	1120	0	0	2	5	2	0.81	0.87	1	30	1	5	8
1132	14	6	2	0	1	20	0	1	12	0	1	32	1280	0	1	2	5	2	0.81	0.87	1	30	1	5	8
1132	14	6	3	0	0	30	0	0	8	0	1	28	1120	1	0	2	5	2	0.81	0.87	1	30	1	5	8
1132	14	6	4	1	0	0	0	0	0	0	0	0	0	0	0	2	5	2	0.81	0.87	1	30	1	5	8
1132	14	7	1	0	0	30	0	0	12	0	0	28	1120	0	1	2	5	2	0.81	0.87	1	30	1	5	8
1132	14	7	2	0	1	10	1	0	16	0	0	32	1280	0	1	2	5	2	0.81	0.87	1	30	1	5	8
1132	14	7	3	0	0	20	0	1	8	0	1	25	1000	0	0	2	5	2	0.81	0.87	1	30	1	5	8
1132	14	7	4	1	0	0	0	0	0	0	0	0	0	0	0	2	5	2	0.81	0.87	1	30	1	5	8
1132	14	8	1	0	1	20	0	1	16	0	1	25	1000	0	1	2	5	2	0.81	0.87	1	30	1	5	8
1132	14	8	2	0	0	20	0	1	8	0	0	28	1120	0	1	2	5	2	0.81	0.87	1	30	1	5	8
1132	14	8	3	0	0	10	1	0	12	1	0	32	1280	1	0	2	5	2	0.81	0.87	1	30	1	5	8
1132	14	8	4	1	0	0	0	0	0	0	0	0	0	0	0	2	5	2	0.81	0.87	1	30	1	5	8
1132	14	9	1	0	0	10	1	0	12	0	1	32	1280	0	0	2	5	2	0.81	0.87	1	30	1	5	8
1132	14	9	2	0	0	30	0	0	16	1	0	25	1000	1	0	2	5	2	0.81	0.87	1	30	1	5	8
1132	14	9	3	0	1	30	0	0	16	1	0	28	1120	0	1	2	5	2	0.81	0.87	1	30	1	5	8
1132	14	9	4	1	0	0	0	0	0	0	0	0	0	0	0	2	5	2	0.81	0.87	1	30	1	5	8
1144	15	1	1	0	0	10	1	0	12	1	0	28	1120	0	0	2	4	2	0.4	0.51	1	36	0	4	0
1144	15	1	2	0	1	10	1	0	16	0	1	32	1280	0	1	2	4	2	0.4	0.51	1	36	0	4	0
1144	15	1	3	0	0	20	0	1	12	0	1	28	1120	0	1	2	4	2	0.4	0.51	1	36	0	4	0
1144	15	1	4	1	0	0	0	0	0	0	0	0	0	0	0	2	4	2	0.4	0.51	1	36	0	4	0
1144	15	2	1	0	0	20	0	1	12	1	0	28	1120	0	0	2	4	2	0.4	0.51	1	36	0	4	0
1144	15	2	2	0	1	20	0	1	16	0	1	32	1280	0	1	2	4	2	0.4	0.51	1	36	0	4	0
1144	15	2	3	0	0	10	1	0	12	0	1	28	1120	0	1	2	4	2	0.4	0.51	1	36	0	4	0
1144	15	2	4	1	0	0	0	0	0	0	0	0	0	0	0	2	4	2	0.4	0.51	1	36	0	4	0
1144	15	3	1	0	0	20	0	1	12	0	0	25	1000	0	0	2	4	2	0.4	0.51	1	36	0	4	0
1144	15	3	2	0	1	20	0	1	12	1	0	32	1280	0	1	2	4	2	0.4	0.51	1	36	0	4	0
1144	15	3	3	0	0	10	1	0	16	0	1	28	1120	0	0	2	4	2	0.4	0.51	1	36	0	4	0
1144	15	3	4	1	0	0	0	0	0	0	0	0	0	0	0	2	4	2	0.4	0.51	1	36	0	4	0
1144	15	4	1	0	0	10	1	0	12	1	0	25	1000	0	1	2	4	2	0.4	0.51	1	36	0	4	0
1144	15	4	2	0	1	30	0	0	16	1	0	32	1280	0	0	2	4	2	0.4	0.51	1	36	0	4	0
1144	15	4	3	0	0	20	0	1	8	0	1	28	1120	1	0	2	4	2	0.4	0.51	1	36	0	4	0
1144	15	4	4	1	0	0	0	0	0	0	0	0	0	0	0	2	4	2	0.4	0.51	1	36	0	4	0
1144	15	5	1	0	1	20	0	1	16	1	0	28	1120	1	0	2	4	2	0.4	0.51	1	36	0	4	0
1144	15	5	2	0	0	30	0	0	12	1	0	32	1280	0	0	2	4	2	0.4	0.51	1	36	0	4	0
1144	15	5	3	0	0	10	1	0	8	0	1	25	1000	0	0	2	4	2	0.4	0.51	1	36	0	4	0
1144	15	5	4	1	0	0	0	0	0	0	0	0	0	0	0	2	4	2	0.4	0.51	1	36	0	4	0
1144	15	6	1	0	1	10	1	0	16	1	0	28	1120	0	0	2	4	2	0.4	0.51	1	36	0	4	0
1144	15	6	2	0	0	20	0	1	12	0	1	32	1280	0	1	2	4	2	0.4	0.51	1	36	0	4	0
1144	15	6	3	0	0	30	0	0	8	0	1	28	1120	1	0	2	4	2	0.4	0.51	1	36	0	4	0
1144	15	6	4	1	0	0	0	0	0	0	0	0	0	0	0	2	4	2	0.4	0.51	1	36	0	4	0
1144	15	7	1	0	0	30	0	0	12	0	0	28	1120	0	1	2	4	2	0.4	0.51	1	36	0	4	0
1144	15	7	2	0	1	10	1	0	16	0	0	32	1280	0	1	2	4	2	0.4	0.51	1	36	0	4	0
1144	15	7	3	0	0	20	0	1	8	0	1	25	1000	0	0	2	4	2	0.4	0.51	1	36	0	4	0
1144	15	7	4	1	0	0	0	0	0	0	0	0	0	0	0	2	4	2	0.4	0.51	1	36	0	4	0
1144	15	8	1	0	0	20	0	1	16	0	1	25	1000	0	1	2	4	2	0.4	0.51	1	36	0	4	0
1144	15	8	2	0	0	20	0	1	8	0	0	28	1120	0	1	2	4	2	0.4	0.51	1	36	0	4	0
1144	15	8	3	0	1	10	1	0	12	1	0	32	1280	1	0	2	4	2	0.4	0.51	1	36	0	4	0
1144	15	8	4	1	0	0	0	0	0	0	0	0	0	0	0	2	4	2	0.4	0.51	1	36	0	4	0
1144	15	9	1	0	0	10	1	0	12	0	1	32	1280	0	0	2	4	2	0.4	0.51	1	36	0	4	0
1144	15	9	2	0	1	30	0	0	16	1	0	25	1000	1	0	2	4	2	0.4	0.51	1	36	0	4	0
1144	15	9	3	0	0	30	0	0	16	1	0	28	1120	0	1	2	4	2	0.4	0.51	1	36	0	4	0
1144	15	9	4	1	0	0	0	0	0	0	0	0	0	0	0	2	4	2	0.4	0.51	1	36	0	4	0
1151	16	1	1	0	0	10	1	0	12	1	0	28	1120	0	0	3	5	5	2.02	2.23	0	45	0	8	2
1151	16	1	2	0	1	10	1	0	16	0	1	32	1280	0	1	3	5	5	2.02	2.23	0	45	0	8	2
1151	16	1	3	0	0	20	0	1	12	0	1	28	1120	0	1	3	5	5	2.02	2.23	0	45	0	8	2
1151	16	1	4	1	0	0	0	0	0	0	0	0	0	0	0	3	5	5	2.02	2.23	0	45	0	8	2
1151	16	2	1	0	0	20	0	1	12	1	0	28	1120	0	0	3	5	5	2.02	2.23	0	45	0	8	2
1151	16	2	2	0	1	20	0	1	16	0	1	32	1280	0	1	3	5	5	2.02	2.23	0	45	0	8	2
1151	16	2	3	0	0	10	1	0	12	0	1	28	1120	0	1	3	5	5	2.02	2.23	0	45	0	8	2
1151	16	2	4	1	0	0	0	0	0	0	0	0	0	0	0	3	5	5	2.02	2.23	0	45	0	8	2
1151	16	3	1	0	0	20	0	1	12	0	0	25	1000	0	0	3	5	5	2.02	2.23	0	45	0	8	2
1151	16	3	2	0	1	20	0	1	12	1	0	32	1280	0	1	3	5	5	2.02	2.23	0	45	0	8	2
1151	16	3	3	0	0	10	1	0	16	0	1	28	1120	0	0	3	5	5	2.02	2.23	0	45	0	8	2
1151	16	3	4	1	0	0	0	0	0	0	0	0	0	0	0	3	5	5	2.02	2.23	0	45	0	8	2
1151	16	4	1	0	1	10	1	0	12	1	0	25	1000	0	1	3	5	5	2.02	2.23	0	45	0	8	2
1151	16	4	2	0	0	30	0	0	16	1	0	32	1280	0	0	3	5	5	2.02	2.23	0	45	0	8	2
1151	16	4	3	0	0	20	0	1	8	0	1	28	1120	1	0	3	5	5	2.02	2.23	0	45	0	8	2
1151	16	4	4	1	0	0	0	0	0	0	0	0	0	0	0	3	5	5	2.02	2.23	0	45	0	8	2
1151	16	5	1	0	1	20	0	1	16	1	0	28	1120	1	0	3	5	5	2.02	2.23	0	45	0	8	2
1151	16	5	2	0	0	30	0	0	12	1	0	32	1280	0	0	3	5	5	2.02	2.23	0	45	0	8	2
1151	16	5	3	0	0	10	1	0	8	0	1	25	1000	0	0	3	5	5	2.02	2.23	0	45	0	8	2
1151	16	5	4	1	0	0	0	0	0	0	0	0	0	0	0	3	5	5	2.02	2.23	0	45	0	8	2
1151	16	6	1	0	0	10	1	0	16	1	0	28	1120	0	0	3	5	5	2.02	2.23	0	45	0	8	2
1151	16	6	2	0	0	20	0	1	12	0	1	32	1280	0	1	3	5	5	2.02	2.23	0	45	0	8	2
1151	16	6	3	0	1	30	0	0	8	0	1	28	1120	1	0	3	5	5	2.02	2.23	0	45	0	8	2
1151	16	6	4	1	0	0	0	0	0	0	0	0	0	0	0	3	5	5	2.02	2.23	0	45	0	8	2
1151	16	7	1	0	1	30	0	0	12	0	0	28	1120	0	1	3	5	5	2.02	2.23	0	45	0	8	2
1151	16	7	2	0	0	10	1	0	16	0	0	32	1280	0	1	3	5	5	2.02	2.23	0	45	0	8	2
1151	16	7	3	0	0	20	0	1	8	0	1	25	1000	0	0	3	5	5	2.02	2.23	0	45	0	8	2
1151	16	7	4	1	0	0	0	0	0	0	0	0	0	0	0	3	5	5	2.02	2.23	0	45	0	8	2
1151	16	8	1	0	0	20	0	1	16	0	1	25	1000	0	1	3	5	5	2.02	2.23	0	45	0	8	2
1151	16	8	2	0	0	20	0	1	8	0	0	28	1120	0	1	3	5	5	2.02	2.23	0	45	0	8	2
1151	16	8	3	0	1	10	1	0	12	1	0	32	1280	1	0	3	5	5	2.02	2.23	0	45	0	8	2
1151	16	8	4	1	0	0	0	0	0	0	0	0	0	0	0	3	5	5	2.02	2.23	0	45	0	8	2
1151	16	9	1	0	0	10	1	0	12	0	1	32	1280	0	0	3	5	5	2.02	2.23	0	45	0	8	2
1151	16	9	2	0	0	30	0	0	16	1	0	25	1000	1	0	3	5	5	2.02	2.23	0	45	0	8	2
1151	16	9	3	0	1	30	0	0	16	1	0	28	1120	0	1	3	5	5	2.02	2.23	0	45	0	8	2
1151	16	9	4	1	0	0	0	0	0	0	0	0	0	0	0	3	5	5	2.02	2.23	0	45	0	8	2
1152	16	1	1	0	0	10	1	0	12	1	0	28	1120	0	0	3	5	5	2.02	2.23	1	40	0	0	0
1152	16	1	2	0	1	10	1	0	16	0	1	32	1280	0	1	3	5	5	2.02	2.23	1	40	0	0	0
1152	16	1	3	0	0	20	0	1	12	0	1	28	1120	0	1	3	5	5	2.02	2.23	1	40	0	0	0
1152	16	1	4	1	0	0	0	0	0	0	0	0	0	0	0	3	5	5	2.02	2.23	1	40	0	0	0
1152	16	2	1	0	0	20	0	1	12	1	0	28	1120	0	0	3	5	5	2.02	2.23	1	40	0	0	0
1152	16	2	2	0	1	20	0	1	16	0	1	32	1280	0	1	3	5	5	2.02	2.23	1	40	0	0	0
1152	16	2	3	0	0	10	1	0	12	0	1	28	1120	0	1	3	5	5	2.02	2.23	1	40	0	0	0
1152	16	2	4	1	0	0	0	0	0	0	0	0	0	0	0	3	5	5	2.02	2.23	1	40	0	0	0
1152	16	3	1	0	0	20	0	1	12	0	0	25	1000	0	0	3	5	5	2.02	2.23	1	40	0	0	0
1152	16	3	2	0	1	20	0	1	12	1	0	32	1280	0	1	3	5	5	2.02	2.23	1	40	0	0	0
1152	16	3	3	0	0	10	1	0	16	0	1	28	1120	0	0	3	5	5	2.02	2.23	1	40	0	0	0
1152	16	3	4	1	0	0	0	0	0	0	0	0	0	0	0	3	5	5	2.02	2.23	1	40	0	0	0
1152	16	4	1	0	1	10	1	0	12	1	0	25	1000	0	1	3	5	5	2.02	2.23	1	40	0	0	0
1152	16	4	2	0	0	30	0	0	16	1	0	32	1280	0	0	3	5	5	2.02	2.23	1	40	0	0	0
1152	16	4	3	0	0	20	0	1	8	0	1	28	1120	1	0	3	5	5	2.02	2.23	1	40	0	0	0
1152	16	4	4	1	0	0	0	0	0	0	0	0	0	0	0	3	5	5	2.02	2.23	1	40	0	0	0
1152	16	5	1	0	1	20	0	1	16	1	0	28	1120	1	0	3	5	5	2.02	2.23	1	40	0	0	0
1152	16	5	2	0	0	30	0	0	12	1	0	32	1280	0	0	3	5	5	2.02	2.23	1	40	0	0	0
1152	16	5	3	0	0	10	1	0	8	0	1	25	1000	0	0	3	5	5	2.02	2.23	1	40	0	0	0
1152	16	5	4	1	0	0	0	0	0	0	0	0	0	0	0	3	5	5	2.02	2.23	1	40	0	0	0
1152	16	6	1	0	1	10	1	0	16	1	0	28	1120	0	0	3	5	5	2.02	2.23	1	40	0	0	0
1152	16	6	2	0	0	20	0	1	12	0	1	32	1280	0	1	3	5	5	2.02	2.23	1	40	0	0	0
1152	16	6	3	0	0	30	0	0	8	0	1	28	1120	1	0	3	5	5	2.02	2.23	1	40	0	0	0
1152	16	6	4	1	0	0	0	0	0	0	0	0	0	0	0	3	5	5	2.02	2.23	1	40	0	0	0
1152	16	7	1	0	0	30	0	0	12	0	0	28	1120	0	1	3	5	5	2.02	2.23	1	40	0	0	0
1152	16	7	2	0	1	10	1	0	16	0	0	32	1280	0	1	3	5	5	2.02	2.23	1	40	0	0	0
1152	16	7	3	0	0	20	0	1	8	0	1	25	1000	0	0	3	5	5	2.02	2.23	1	40	0	0	0
1152	16	7	4	1	0	0	0	0	0	0	0	0	0	0	0	3	5	5	2.02	2.23	1	40	0	0	0
1152	16	8	1	0	0	20	0	1	16	0	1	25	1000	0	1	3	5	5	2.02	2.23	1	40	0	0	0
1152	16	8	2	0	0	20	0	1	8	0	0	28	1120	0	1	3	5	5	2.02	2.23	1	40	0	0	0
1152	16	8	3	0	1	10	1	0	12	1	0	32	1280	1	0	3	5	5	2.02	2.23	1	40	0	0	0
1152	16	8	4	1	0	0	0	0	0	0	0	0	0	0	0	3	5	5	2.02	2.23	1	40	0	0	0
1152	16	9	1	0	0	10	1	0	12	0	1	32	1280	0	0	3	5	5	2.02	2.23	1	40	0	0	0
1152	16	9	2	0	1	30	0	0	16	1	0	25	1000	1	0	3	5	5	2.02	2.23	1	40	0	0	0
1152	16	9	3	0	0	30	0	0	16	1	0	28	1120	0	1	3	5	5	2.02	2.23	1	40	0	0	0
1152	16	9	4	1	0	0	0	0	0	0	0	0	0	0	0	3	5	5	2.02	2.23	1	40	0	0	0
1162	17	1	1	0	0	10	1	0	12	1	0	28	1120	0	0	2	4	2	0.83	1.21	1	28	1	0	2
1162	17	1	2	0	1	10	1	0	16	0	1	32	1280	0	1	2	4	2	0.83	1.21	1	28	1	0	2
1162	17	1	3	0	0	20	0	1	12	0	1	28	1120	0	1	2	4	2	0.83	1.21	1	28	1	0	2
1162	17	1	4	1	0	0	0	0	0	0	0	0	0	0	0	2	4	2	0.83	1.21	1	28	1	0	2
1162	17	2	1	0	0	20	0	1	12	1	0	28	1120	0	0	2	4	2	0.83	1.21	1	28	1	0	2
1162	17	2	2	0	0	20	0	1	16	0	1	32	1280	0	1	2	4	2	0.83	1.21	1	28	1	0	2
1162	17	2	3	0	1	10	1	0	12	0	1	28	1120	0	1	2	4	2	0.83	1.21	1	28	1	0	2
1162	17	2	4	1	0	0	0	0	0	0	0	0	0	0	0	2	4	2	0.83	1.21	1	28	1	0	2
1162	17	3	1	0	0	20	0	1	12	0	0	25	1000	0	0	2	4	2	0.83	1.21	1	28	1	0	2
1162	17	3	2	0	0	20	0	1	12	1	0	32	1280	0	1	2	4	2	0.83	1.21	1	28	1	0	2
1162	17	3	3	0	1	10	1	0	16	0	1	28	1120	0	0	2	4	2	0.83	1.21	1	28	1	0	2
1162	17	3	4	1	0	0	0	0	0	0	0	0	0	0	0	2	4	2	0.83	1.21	1	28	1	0	2
1162	17	4	1	0	1	10	1	0	12	1	0	25	1000	0	1	2	4	2	0.83	1.21	1	28	1	0	2
1162	17	4	2	0	0	30	0	0	16	1	0	32	1280	0	0	2	4	2	0.83	1.21	1	28	1	0	2
1162	17	4	3	0	0	20	0	1	8	0	1	28	1120	1	0	2	4	2	0.83	1.21	1	28	1	0	2
1162	17	4	4	1	0	0	0	0	0	0	0	0	0	0	0	2	4	2	0.83	1.21	1	28	1	0	2
1162	17	5	1	0	1	20	0	1	16	1	0	28	1120	1	0	2	4	2	0.83	1.21	1	28	1	0	2
1162	17	5	2	0	0	30	0	0	12	1	0	32	1280	0	0	2	4	2	0.83	1.21	1	28	1	0	2
1162	17	5	3	0	0	10	1	0	8	0	1	25	1000	0	0	2	4	2	0.83	1.21	1	28	1	0	2
1162	17	5	4	1	0	0	0	0	0	0	0	0	0	0	0	2	4	2	0.83	1.21	1	28	1	0	2
1162	17	6	1	0	1	10	1	0	16	1	0	28	1120	0	0	2	4	2	0.83	1.21	1	28	1	0	2
1162	17	6	2	0	0	20	0	1	12	0	1	32	1280	0	1	2	4	2	0.83	1.21	1	28	1	0	2
1162	17	6	3	0	0	30	0	0	8	0	1	28	1120	1	0	2	4	2	0.83	1.21	1	28	1	0	2
1162	17	6	4	1	0	0	0	0	0	0	0	0	0	0	0	2	4	2	0.83	1.21	1	28	1	0	2
1162	17	7	1	0	0	30	0	0	12	0	0	28	1120	0	1	2	4	2	0.83	1.21	1	28	1	0	2
1162	17	7	2	0	1	10	1	0	16	0	0	32	1280	0	1	2	4	2	0.83	1.21	1	28	1	0	2
1162	17	7	3	0	0	20	0	1	8	0	1	25	1000	0	0	2	4	2	0.83	1.21	1	28	1	0	2
1162	17	7	4	1	0	0	0	0	0	0	0	0	0	0	0	2	4	2	0.83	1.21	1	28	1	0	2
1162	17	8	1	0	1	20	0	1	16	0	1	25	1000	0	1	2	4	2	0.83	1.21	1	28	1	0	2
1162	17	8	2	0	0	20	0	1	8	0	0	28	1120	0	1	2	4	2	0.83	1.21	1	28	1	0	2
1162	17	8	3	0	0	10	1	0	12	1	0	32	1280	1	0	2	4	2	0.83	1.21	1	28	1	0	2
1162	17	8	4	1	0	0	0	0	0	0	0	0	0	0	0	2	4	2	0.83	1.21	1	28	1	0	2
1162	17	9	1	0	0	10	1	0	12	0	1	32	1280	0	0	2	4	2	0.83	1.21	1	28	1	0	2
1162	17	9	2	0	1	30	0	0	16	1	0	25	1000	1	0	2	4	2	0.83	1.21	1	28	1	0	2
1162	17	9	3	0	0	30	0	0	16	1	0	28	1120	0	1	2	4	2	0.83	1.21	1	28	1	0	2
1162	17	9	4	1	0	0	0	0	0	0	0	0	0	0	0	2	4	2	0.83	1.21	1	28	1	0	2
1171	18	1	1	0	0	10	1	0	12	1	0	28	1120	0	0	3	6	6	1.21	1.66	0	82	0	2	0
1171	18	1	2	0	1	10	1	0	16	0	1	32	1280	0	1	3	6	6	1.21	1.66	0	82	0	2	0
1171	18	1	3	0	0	20	0	1	12	0	1	28	1120	0	1	3	6	6	1.21	1.66	0	82	0	2	0
1171	18	1	4	1	0	0	0	0	0	0	0	0	0	0	0	3	6	6	1.21	1.66	0	82	0	2	0
1171	18	2	1	0	0	20	0	1	12	1	0	28	1120	0	0	3	6	6	1.21	1.66	0	82	0	2	0
1171	18	2	2	0	1	20	0	1	16	0	1	32	1280	0	1	3	6	6	1.21	1.66	0	82	0	2	0
1171	18	2	3	0	0	10	1	0	12	0	1	28	1120	0	1	3	6	6	1.21	1.66	0	82	0	2	0
1171	18	2	4	1	0	0	0	0	0	0	0	0	0	0	0	3	6	6	1.21	1.66	0	82	0	2	0
1171	18	3	1	0	1	20	0	1	12	0	0	25	1000	0	0	3	6	6	1.21	1.66	0	82	0	2	0
1171	18	3	2	0	0	20	0	1	12	1	0	32	1280	0	1	3	6	6	1.21	1.66	0	82	0	2	0
1171	18	3	3	0	0	10	1	0	16	0	1	28	1120	0	0	3	6	6	1.21	1.66	0	82	0	2	0
1171	18	3	4	1	0	0	0	0	0	0	0	0	0	0	0	3	6	6	1.21	1.66	0	82	0	2	0
1171	18	4	1	0	0	10	1	0	12	1	0	25	1000	0	1	3	6	6	1.21	1.66	0	82	0	2	0
1171	18	4	2	0	1	30	0	0	16	1	0	32	1280	0	0	3	6	6	1.21	1.66	0	82	0	2	0
1171	18	4	3	0	0	20	0	1	8	0	1	28	1120	1	0	3	6	6	1.21	1.66	0	82	0	2	0
1171	18	4	4	1	0	0	0	0	0	0	0	0	0	0	0	3	6	6	1.21	1.66	0	82	0	2	0
1171	18	5	1	0	1	20	0	1	16	1	0	28	1120	1	0	3	6	6	1.21	1.66	0	82	0	2	0
1171	18	5	2	0	0	30	0	0	12	1	0	32	1280	0	0	3	6	6	1.21	1.66	0	82	0	2	0
1171	18	5	3	0	0	10	1	0	8	0	1	25	1000	0	0	3	6	6	1.21	1.66	0	82	0	2	0
1171	18	5	4	1	0	0	0	0	0	0	0	0	0	0	0	3	6	6	1.21	1.66	0	82	0	2	0
1171	18	6	1	0	1	10	1	0	16	1	0	28	1120	0	0	3	6	6	1.21	1.66	0	82	0	2	0
1171	18	6	2	0	0	20	0	1	12	0	1	32	1280	0	1	3	6	6	1.21	1.66	0	82	0	2	0
1171	18	6	3	0	0	30	0	0	8	0	1	28	1120	1	0	3	6	6	1.21	1.66	0	82	0	2	0
1171	18	6	4	1	0	0	0	0	0	0	0	0	0	0	0	3	6	6	1.21	1.66	0	82	0	2	0
1171	18	7	1	0	0	30	0	0	12	0	0	28	1120	0	1	3	6	6	1.21	1.66	0	82	0	2	0
1171	18	7	2	0	1	10	1	0	16	0	0	32	1280	0	1	3	6	6	1.21	1.66	0	82	0	2	0
1171	18	7	3	0	0	20	0	1	8	0	1	25	1000	0	0	3	6	6	1.21	1.66	0	82	0	2	0
1171	18	7	4	1	0	0	0	0	0	0	0	0	0	0	0	3	6	6	1.21	1.66	0	82	0	2	0
1171	18	8	1	0	1	20	0	1	16	0	1	25	1000	0	1	3	6	6	1.21	1.66	0	82	0	2	0
1171	18	8	2	0	0	20	0	1	8	0	0	28	1120	0	1	3	6	6	1.21	1.66	0	82	0	2	0
1171	18	8	3	0	0	10	1	0	12	1	0	32	1280	1	0	3	6	6	1.21	1.66	0	82	0	2	0
1171	18	8	4	1	0	0	0	0	0	0	0	0	0	0	0	3	6	6	1.21	1.66	0	82	0	2	0
1171	18	9	1	0	0	10	1	0	12	0	1	32	1280	0	0	3	6	6	1.21	1.66	0	82	0	2	0
1171	18	9	2	0	0	30	0	0	16	1	0	25	1000	1	0	3	6	6	1.21	1.66	0	82	0	2	0
1171	18	9	3	0	1	30	0	0	16	1	0	28	1120	0	1	3	6	6	1.21	1.66	0	82	0	2	0
1171	18	9	4	1	0	0	0	0	0	0	0	0	0	0	0	3	6	6	1.21	1.66	0	82	0	2	0
1181	19	1	1	0	1	10	1	0	12	1	0	28	1120	0	0	2	4	4	0.81	0.18	0	55	1	0	8
1181	19	1	2	0	0	10	1	0	16	0	1	32	1280	0	1	2	4	4	0.81	0.18	0	55	1	0	8
1181	19	1	3	0	0	20	0	1	12	0	1	28	1120	0	1	2	4	4	0.81	0.18	0	55	1	0	8
1181	19	1	4	1	0	0	0	0	0	0	0	0	0	0	0	2	4	4	0.81	0.18	0	55	1	0	8
1181	19	2	1	0	0	20	0	1	12	1	0	28	1120	0	0	2	4	4	0.81	0.18	0	55	1	0	8
1181	19	2	2	0	1	20	0	1	16	0	1	32	1280	0	1	2	4	4	0.81	0.18	0	55	1	0	8
1181	19	2	3	0	0	10	1	0	12	0	1	28	1120	0	1	2	4	4	0.81	0.18	0	55	1	0	8
1181	19	2	4	1	0	0	0	0	0	0	0	0	0	0	0	2	4	4	0.81	0.18	0	55	1	0	8
1181	19	3	1	0	0	20	0	1	12	0	0	25	1000	0	0	2	4	4	0.81	0.18	0	55	1	0	8
1181	19	3	2	0	1	20	0	1	12	1	0	32	1280	0	1	2	4	4	0.81	0.18	0	55	1	0	8
1181	19	3	3	0	0	10	1	0	16	0	1	28	1120	0	0	2	4	4	0.81	0.18	0	55	1	0	8
1181	19	3	4	1	0	0	0	0	0	0	0	0	0	0	0	2	4	4	0.81	0.18	0	55	1	0	8
1181	19	4	1	0	1	10	1	0	12	1	0	25	1000	0	1	2	4	4	0.81	0.18	0	55	1	0	8
1181	19	4	2	0	0	30	0	0	16	1	0	32	1280	0	0	2	4	4	0.81	0.18	0	55	1	0	8
1181	19	4	3	0	0	20	0	1	8	0	1	28	1120	1	0	2	4	4	0.81	0.18	0	55	1	0	8
1181	19	4	4	1	0	0	0	0	0	0	0	0	0	0	0	2	4	4	0.81	0.18	0	55	1	0	8
1181	19	5	1	0	1	20	0	1	16	1	0	28	1120	1	0	2	4	4	0.81	0.18	0	55	1	0	8
1181	19	5	2	0	0	30	0	0	12	1	0	32	1280	0	0	2	4	4	0.81	0.18	0	55	1	0	8
1181	19	5	3	0	0	10	1	0	8	0	1	25	1000	0	0	2	4	4	0.81	0.18	0	55	1	0	8
1181	19	5	4	1	0	0	0	0	0	0	0	0	0	0	0	2	4	4	0.81	0.18	0	55	1	0	8
1181	19	6	1	0	0	10	1	0	16	1	0	28	1120	0	0	2	4	4	0.81	0.18	0	55	1	0	8
1181	19	6	2	0	1	20	0	1	12	0	1	32	1280	0	1	2	4	4	0.81	0.18	0	55	1	0	8
1181	19	6	3	0	0	30	0	0	8	0	1	28	1120	1	0	2	4	4	0.81	0.18	0	55	1	0	8
1181	19	6	4	1	0	0	0	0	0	0	0	0	0	0	0	2	4	4	0.81	0.18	0	55	1	0	8
1181	19	7	1	0	0	30	0	0	12	0	0	28	1120	0	1	2	4	4	0.81	0.18	0	55	1	0	8
1181	19	7	2	0	1	10	1	0	16	0	0	32	1280	0	1	2	4	4	0.81	0.18	0	55	1	0	8
1181	19	7	3	0	0	20	0	1	8	0	1	25	1000	0	0	2	4	4	0.81	0.18	0	55	1	0	8
1181	19	7	4	1	0	0	0	0	0	0	0	0	0	0	0	2	4	4	0.81	0.18	0	55	1	0	8
1181	19	8	1	0	0	20	0	1	16	0	1	25	1000	0	1	2	4	4	0.81	0.18	0	55	1	0	8
1181	19	8	2	0	0	20	0	1	8	0	0	28	1120	0	1	2	4	4	0.81	0.18	0	55	1	0	8
1181	19	8	3	0	1	10	1	0	12	1	0	32	1280	1	0	2	4	4	0.81	0.18	0	55	1	0	8
1181	19	8	4	1	0	0	0	0	0	0	0	0	0	0	0	2	4	4	0.81	0.18	0	55	1	0	8
1181	19	9	1	0	1	10	1	0	12	0	1	32	1280	0	0	2	4	4	0.81	0.18	0	55	1	0	8
1181	19	9	2	0	0	30	0	0	16	1	0	25	1000	1	0	2	4	4	0.81	0.18	0	55	1	0	8
1181	19	9	3	0	0	30	0	0	16	1	0	28	1120	0	1	2	4	4	0.81	0.18	0	55	1	0	8
1181	19	9	4	1	0	0	0	0	0	0	0	0	0	0	0	2	4	4	0.81	0.18	0	55	1	0	8
1182	19	1	1	0	0	10	1	0	12	1	0	28	1120	0	0	2	4	4	0.81	0.18	1	48	1	0	2
1182	19	1	2	0	1	10	1	0	16	0	1	32	1280	0	1	2	4	4	0.81	0.18	1	48	1	0	2
1182	19	1	3	0	0	20	0	1	12	0	1	28	1120	0	1	2	4	4	0.81	0.18	1	48	1	0	2
1182	19	1	4	1	0	0	0	0	0	0	0	0	0	0	0	2	4	4	0.81	0.18	1	48	1	0	2
1182	19	2	1	0	0	20	0	1	12	1	0	28	1120	0	0	2	4	4	0.81	0.18	1	48	1	0	2
1182	19	2	2	0	1	20	0	1	16	0	1	32	1280	0	1	2	4	4	0.81	0.18	1	48	1	0	2
1182	19	2	3	0	0	10	1	0	12	0	1	28	1120	0	1	2	4	4	0.81	0.18	1	48	1	0	2
1182	19	2	4	1	0	0	0	0	0	0	0	0	0	0	0	2	4	4	0.81	0.18	1	48	1	0	2
1182	19	3	1	0	0	20	0	1	12	0	0	25	1000	0	0	2	4	4	0.81	0.18	1	48	1	0	2
1182	19	3	2	0	1	20	0	1	12	1	0	32	1280	0	1	2	4	4	0.81	0.18	1	48	1	0	2
1182	19	3	3	0	0	10	1	0	16	0	1	28	1120	0	0	2	4	4	0.81	0.18	1	48	1	0	2
1182	19	3	4	1	0	0	0	0	0	0	0	0	0	0	0	2	4	4	0.81	0.18	1	48	1	0	2
1182	19	4	1	0	0	10	1	0	12	1	0	25	1000	0	1	2	4	4	0.81	0.18	1	48	1	0	2
1182	19	4	2	0	1	30	0	0	16	1	0	32	1280	0	0	2	4	4	0.81	0.18	1	48	1	0	2
1182	19	4	3	0	0	20	0	1	8	0	1	28	1120	1	0	2	4	4	0.81	0.18	1	48	1	0	2
1182	19	4	4	1	0	0	0	0	0	0	0	0	0	0	0	2	4	4	0.81	0.18	1	48	1	0	2
1182	19	5	1	0	1	20	0	1	16	1	0	28	1120	1	0	2	4	4	0.81	0.18	1	48	1	0	2
1182	19	5	2	0	0	30	0	0	12	1	0	32	1280	0	0	2	4	4	0.81	0.18	1	48	1	0	2
1182	19	5	3	0	0	10	1	0	8	0	1	25	1000	0	0	2	4	4	0.81	0.18	1	48	1	0	2
1182	19	5	4	1	0	0	0	0	0	0	0	0	0	0	0	2	4	4	0.81	0.18	1	48	1	0	2
1182	19	6	1	0	1	10	1	0	16	1	0	28	1120	0	0	2	4	4	0.81	0.18	1	48	1	0	2
1182	19	6	2	0	0	20	0	1	12	0	1	32	1280	0	1	2	4	4	0.81	0.18	1	48	1	0	2
1182	19	6	3	0	0	30	0	0	8	0	1	28	1120	1	0	2	4	4	0.81	0.18	1	48	1	0	2
1182	19	6	4	1	0	0	0	0	0	0	0	0	0	0	0	2	4	4	0.81	0.18	1	48	1	0	2
1182	19	7	1	0	0	30	0	0	12	0	0	28	1120	0	1	2	4	4	0.81	0.18	1	48	1	0	2
1182	19	7	2	0	1	10	1	0	16	0	0	32	1280	0	1	2	4	4	0.81	0.18	1	48	1	0	2
1182	19	7	3	0	0	20	0	1	8	0	1	25	1000	0	0	2	4	4	0.81	0.18	1	48	1	0	2
1182	19	7	4	1	0	0	0	0	0	0	0	0	0	0	0	2	4	4	0.81	0.18	1	48	1	0	2
1182	19	8	1	0	0	20	0	1	16	0	1	25	1000	0	1	2	4	4	0.81	0.18	1	48	1	0	2
1182	19	8	2	0	0	20	0	1	8	0	0	28	1120	0	1	2	4	4	0.81	0.18	1	48	1	0	2
1182	19	8	3	0	1	10	1	0	12	1	0	32	1280	1	0	2	4	4	0.81	0.18	1	48	1	0	2
1182	19	8	4	1	0	0	0	0	0	0	0	0	0	0	0	2	4	4	0.81	0.18	1	48	1	0	2
1182	19	9	1	0	0	10	1	0	12	0	1	32	1280	0	0	2	4	4	0.81	0.18	1	48	1	0	2
1182	19	9	2	0	1	30	0	0	16	1	0	25	1000	1	0	2	4	4	0.81	0.18	1	48	1	0	2
1182	19	9	3	0	0	30	0	0	16	1	0	28	1120	0	1	2	4	4	0.81	0.18	1	48	1	0	2
1182	19	9	4	1	0	0	0	0	0	0	0	0	0	0	0	2	4	4	0.81	0.18	1	48	1	0	2
1191	20	1	1	0	0	10	1	0	12	1	0	28	1120	0	0	3	5	2	0.61	0.71	0	30	0	4	0
1191	20	1	2	0	1	10	1	0	16	0	1	32	1280	0	1	3	5	2	0.61	0.71	0	30	0	4	0
1191	20	1	3	0	0	20	0	1	12	0	1	28	1120	0	1	3	5	2	0.61	0.71	0	30	0	4	0
1191	20	1	4	1	0	0	0	0	0	0	0	0	0	0	0	3	5	2	0.61	0.71	0	30	0	4	0
1191	20	2	1	0	0	20	0	1	12	1	0	28	1120	0	0	3	5	2	0.61	0.71	0	30	0	4	0
1191	20	2	2	0	1	20	0	1	16	0	1	32	1280	0	1	3	5	2	0.61	0.71	0	30	0	4	0
1191	20	2	3	0	0	10	1	0	12	0	1	28	1120	0	1	3	5	2	0.61	0.71	0	30	0	4	0
1191	20	2	4	1	0	0	0	0	0	0	0	0	0	0	0	3	5	2	0.61	0.71	0	30	0	4	0
1191	20	3	1	0	0	20	0	1	12	0	0	25	1000	0	0	3	5	2	0.61	0.71	0	30	0	4	0
1191	20	3	2	0	1	20	0	1	12	1	0	32	1280	0	1	3	5	2	0.61	0.71	0	30	0	4	0
1191	20	3	3	0	0	10	1	0	16	0	1	28	1120	0	0	3	5	2	0.61	0.71	0	30	0	4	0
1191	20	3	4	1	0	0	0	0	0	0	0	0	0	0	0	3	5	2	0.61	0.71	0	30	0	4	0
1191	20	4	1	0	1	10	1	0	12	1	0	25	1000	0	1	3	5	2	0.61	0.71	0	30	0	4	0
1191	20	4	2	0	0	30	0	0	16	1	0	32	1280	0	0	3	5	2	0.61	0.71	0	30	0	4	0
1191	20	4	3	0	0	20	0	1	8	0	1	28	1120	1	0	3	5	2	0.61	0.71	0	30	0	4	0
1191	20	4	4	1	0	0	0	0	0	0	0	0	0	0	0	3	5	2	0.61	0.71	0	30	0	4	0
1191	20	5	1	0	1	20	0	1	16	1	0	28	1120	1	0	3	5	2	0.61	0.71	0	30	0	4	0
1191	20	5	2	0	0	30	0	0	12	1	0	32	1280	0	0	3	5	2	0.61	0.71	0	30	0	4	0
1191	20	5	3	0	0	10	1	0	8	0	1	25	1000	0	0	3	5	2	0.61	0.71	0	30	0	4	0
1191	20	5	4	1	0	0	0	0	0	0	0	0	0	0	0	3	5	2	0.61	0.71	0	30	0	4	0
1191	20	6	1	0	0	10	1	0	16	1	0	28	1120	0	0	3	5	2	0.61	0.71	0	30	0	4	0
1191	20	6	2	0	1	20	0	1	12	0	1	32	1280	0	1	3	5	2	0.61	0.71	0	30	0	4	0
1191	20	6	3	0	0	30	0	0	8	0	1	28	1120	1	0	3	5	2	0.61	0.71	0	30	0	4	0
1191	20	6	4	1	0	0	0	0	0	0	0	0	0	0	0	3	5	2	0.61	0.71	0	30	0	4	0
1191	20	7	1	0	0	30	0	0	12	0	0	28	1120	0	1	3	5	2	0.61	0.71	0	30	0	4	0
1191	20	7	2	0	1	10	1	0	16	0	0	32	1280	0	1	3	5	2	0.61	0.71	0	30	0	4	0
1191	20	7	3	0	0	20	0	1	8	0	1	25	1000	0	0	3	5	2	0.61	0.71	0	30	0	4	0
1191	20	7	4	1	0	0	0	0	0	0	0	0	0	0	0	3	5	2	0.61	0.71	0	30	0	4	0
1191	20	8	1	0	1	20	0	1	16	0	1	25	1000	0	1	3	5	2	0.61	0.71	0	30	0	4	0
1191	20	8	2	0	0	20	0	1	8	0	0	28	1120	0	1	3	5	2	0.61	0.71	0	30	0	4	0
1191	20	8	3	0	0	10	1	0	12	1	0	32	1280	1	0	3	5	2	0.61	0.71	0	30	0	4	0
1191	20	8	4	1	0	0	0	0	0	0	0	0	0	0	0	3	5	2	0.61	0.71	0	30	0	4	0
1191	20	9	1	0	0	10	1	0	12	0	1	32	1280	0	0	3	5	2	0.61	0.71	0	30	0	4	0
1191	20	9	2	0	0	30	0	0	16	1	0	25	1000	1	0	3	5	2	0.61	0.71	0	30	0	4	0
1191	20	9	3	0	1	30	0	0	16	1	0	28	1120	0	1	3	5	2	0.61	0.71	0	30	0	4	0
1191	20	9	4	1	0	0	0	0	0	0	0	0	0	0	0	3	5	2	0.61	0.71	0	30	0	4	0
1192	20	1	1	0	0	10	1	0	12	1	0	28	1120	0	0	3	5	2	0.61	0.71	1	28	0	10	0
1192	20	1	2	0	1	10	1	0	16	0	1	32	1280	0	1	3	5	2	0.61	0.71	1	28	0	10	0
1192	20	1	3	0	0	20	0	1	12	0	1	28	1120	0	1	3	5	2	0.61	0.71	1	28	0	10	0
1192	20	1	4	1	0	0	0	0	0	0	0	0	0	0	0	3	5	2	0.61	0.71	1	28	0	10	0
1192	20	2	1	0	1	20	0	1	12	1	0	28	1120	0	0	3	5	2	0.61	0.71	1	28	0	10	0
1192	20	2	2	0	0	20	0	1	16	0	1	32	1280	0	1	3	5	2	0.61	0.71	1	28	0	10	0
1192	20	2	3	0	0	10	1	0	12	0	1	28	1120	0	1	3	5	2	0.61	0.71	1	28	0	10	0
1192	20	2	4	1	0	0	0	0	0	0	0	0	0	0	0	3	5	2	0.61	0.71	1	28	0	10	0
1192	20	3	1	0	0	20	0	1	12	0	0	25	1000	0	0	3	5	2	0.61	0.71	1	28	0	10	0
1192	20	3	2	0	1	20	0	1	12	1	0	32	1280	0	1	3	5	2	0.61	0.71	1	28	0	10	0
1192	20	3	3	0	0	10	1	0	16	0	1	28	1120	0	0	3	5	2	0.61	0.71	1	28	0	10	0
1192	20	3	4	1	0	0	0	0	0	0	0	0	0	0	0	3	5	2	0.61	0.71	1	28	0	10	0
1192	20	4	1	0	1	10	1	0	12	1	0	25	1000	0	1	3	5	2	0.61	0.71	1	28	0	10	0
1192	20	4	2	0	0	30	0	0	16	1	0	32	1280	0	0	3	5	2	0.61	0.71	1	28	0	10	0
1192	20	4	3	0	0	20	0	1	8	0	1	28	1120	1	0	3	5	2	0.61	0.71	1	28	0	10	0
1192	20	4	4	1	0	0	0	0	0	0	0	0	0	0	0	3	5	2	0.61	0.71	1	28	0	10	0
1192	20	5	1	0	1	20	0	1	16	1	0	28	1120	1	0	3	5	2	0.61	0.71	1	28	0	10	0
1192	20	5	2	0	0	30	0	0	12	1	0	32	1280	0	0	3	5	2	0.61	0.71	1	28	0	10	0
1192	20	5	3	0	0	10	1	0	8	0	1	25	1000	0	0	3	5	2	0.61	0.71	1	28	0	10	0
1192	20	5	4	1	0	0	0	0	0	0	0	0	0	0	0	3	5	2	0.61	0.71	1	28	0	10	0
1192	20	6	1	0	0	10	1	0	16	1	0	28	1120	0	0	3	5	2	0.61	0.71	1	28	0	10	0
1192	20	6	2	0	0	20	0	1	12	0	1	32	1280	0	1	3	5	2	0.61	0.71	1	28	0	10	0
1192	20	6	3	0	1	30	0	0	8	0	1	28	1120	1	0	3	5	2	0.61	0.71	1	28	0	10	0
1192	20	6	4	1	0	0	0	0	0	0	0	0	0	0	0	3	5	2	0.61	0.71	1	28	0	10	0
1192	20	7	1	0	0	30	0	0	12	0	0	28	1120	0	1	3	5	2	0.61	0.71	1	28	0	10	0
1192	20	7	2	0	1	10	1	0	16	0	0	32	1280	0	1	3	5	2	0.61	0.71	1	28	0	10	0
1192	20	7	3	0	0	20	0	1	8	0	1	25	1000	0	0	3	5	2	0.61	0.71	1	28	0	10	0
1192	20	7	4	1	0	0	0	0	0	0	0	0	0	0	0	3	5	2	0.61	0.71	1	28	0	10	0
1192	20	8	1	0	0	20	0	1	16	0	1	25	1000	0	1	3	5	2	0.61	0.71	1	28	0	10	0
1192	20	8	2	0	0	20	0	1	8	0	0	28	1120	0	1	3	5	2	0.61	0.71	1	28	0	10	0
1192	20	8	3	0	1	10	1	0	12	1	0	32	1280	1	0	3	5	2	0.61	0.71	1	28	0	10	0
1192	20	8	4	1	0	0	0	0	0	0	0	0	0	0	0	3	5	2	0.61	0.71	1	28	0	10	0
1192	20	9	1	0	0	10	1	0	12	0	1	32	1280	0	0	3	5	2	0.61	0.71	1	28	0	10	0
1192	20	9	2	0	1	30	0	0	16	1	0	25	1000	1	0	3	5	2	0.61	0.71	1	28	0	10	0
1192	20	9	3	0	0	30	0	0	16	1	0	28	1120	0	1	3	5	2	0.61	0.71	1	28	0	10	0
1192	20	9	4	1	0	0	0	0	0	0	0	0	0	0	0	3	5	2	0.61	0.71	1	28	0	10	0
1201	21	1	1	0	0	10	1	0	12	1	0	28	1120	0	0	1	3	3	0.2	0.2	0	57	0	11	8
1201	21	1	2	0	1	10	1	0	16	0	1	32	1280	0	1	1	3	3	0.2	0.2	0	57	0	11	8
1201	21	1	3	0	0	20	0	1	12	0	1	28	1120	0	1	1	3	3	0.2	0.2	0	57	0	11	8
1201	21	1	4	1	0	0	0	0	0	0	0	0	0	0	0	1	3	3	0.2	0.2	0	57	0	11	8
1201	21	2	1	0	0	20	0	1	12	1	0	28	1120	0	0	1	3	3	0.2	0.2	0	57	0	11	8
1201	21	2	2	0	1	20	0	1	16	0	1	32	1280	0	1	1	3	3	0.2	0.2	0	57	0	11	8
1201	21	2	3	0	0	10	1	0	12	0	1	28	1120	0	1	1	3	3	0.2	0.2	0	57	0	11	8
1201	21	2	4	1	0	0	0	0	0	0	0	0	0	0	0	1	3	3	0.2	0.2	0	57	0	11	8
1201	21	3	1	0	0	20	0	1	12	0	0	25	1000	0	0	1	3	3	0.2	0.2	0	57	0	11	8
1201	21	3	2	0	0	20	0	1	12	1	0	32	1280	0	1	1	3	3	0.2	0.2	0	57	0	11	8
1201	21	3	3	0	1	10	1	0	16	0	1	28	1120	0	0	1	3	3	0.2	0.2	0	57	0	11	8
1201	21	3	4	1	0	0	0	0	0	0	0	0	0	0	0	1	3	3	0.2	0.2	0	57	0	11	8
1201	21	4	1	0	0	10	1	0	12	1	0	25	1000	0	1	1	3	3	0.2	0.2	0	57	0	11	8
1201	21	4	2	0	1	30	0	0	16	1	0	32	1280	0	0	1	3	3	0.2	0.2	0	57	0	11	8
1201	21	4	3	0	0	20	0	1	8	0	1	28	1120	1	0	1	3	3	0.2	0.2	0	57	0	11	8
1201	21	4	4	1	0	0	0	0	0	0	0	0	0	0	0	1	3	3	0.2	0.2	0	57	0	11	8
1201	21	5	1	0	1	20	0	1	16	1	0	28	1120	1	0	1	3	3	0.2	0.2	0	57	0	11	8
1201	21	5	2	0	0	30	0	0	12	1	0	32	1280	0	0	1	3	3	0.2	0.2	0	57	0	11	8
1201	21	5	3	0	0	10	1	0	8	0	1	25	1000	0	0	1	3	3	0.2	0.2	0	57	0	11	8
1201	21	5	4	1	0	0	0	0	0	0	0	0	0	0	0	1	3	3	0.2	0.2	0	57	0	11	8
1201	21	6	1	0	0	10	1	0	16	1	0	28	1120	0	0	1	3	3	0.2	0.2	0	57	0	11	8
1201	21	6	2	0	1	20	0	1	12	0	1	32	1280	0	1	1	3	3	0.2	0.2	0	57	0	11	8
1201	21	6	3	0	0	30	0	0	8	0	1	28	1120	1	0	1	3	3	0.2	0.2	0	57	0	11	8
1201	21	6	4	1	0	0	0	0	0	0	0	0	0	0	0	1	3	3	0.2	0.2	0	57	0	11	8
1201	21	7	1	0	0	30	0	0	12	0	0	28	1120	0	1	1	3	3	0.2	0.2	0	57	0	11	8
1201	21	7	2	0	1	10	1	0	16	0	0	32	1280	0	1	1	3	3	0.2	0.2	0	57	0	11	8
1201	21	7	3	0	0	20	0	1	8	0	1	25	1000	0	0	1	3	3	0.2	0.2	0	57	0	11	8
1201	21	7	4	1	0	0	0	0	0	0	0	0	0	0	0	1	3	3	0.2	0.2	0	57	0	11	8
1201	21	8	1	0	1	20	0	1	16	0	1	25	1000	0	1	1	3	3	0.2	0.2	0	57	0	11	8
1201	21	8	2	0	0	20	0	1	8	0	0	28	1120	0	1	1	3	3	0.2	0.2	0	57	0	11	8
1201	21	8	3	0	0	10	1	0	12	1	0	32	1280	1	0	1	3	3	0.2	0.2	0	57	0	11	8
1201	21	8	4	1	0	0	0	0	0	0	0	0	0	0	0	1	3	3	0.2	0.2	0	57	0	11	8
1201	21	9	1	0	1	10	1	0	12	0	1	32	1280	0	0	1	3	3	0.2	0.2	0	57	0	11	8
1201	21	9	2	0	0	30	0	0	16	1	0	25	1000	1	0	1	3	3	0.2	0.2	0	57	0	11	8
1201	21	9	3	0	0	30	0	0	16	1	0	28	1120	0	1	1	3	3	0.2	0.2	0	57	0	11	8
1201	21	9	4	1	0	0	0	0	0	0	0	0	0	0	0	1	3	3	0.2	0.2	0	57	0	11	8
1202	21	1	1	0	0	10	1	0	12	1	0	28	1120	0	0	1	3	3	0.2	0.2	1	55	1	0	8
1202	21	1	2	0	1	10	1	0	16	0	1	32	1280	0	1	1	3	3	0.2	0.2	1	55	1	0	8
1202	21	1	3	0	0	20	0	1	12	0	1	28	1120	0	1	1	3	3	0.2	0.2	1	55	1	0	8
1202	21	1	4	1	0	0	0	0	0	0	0	0	0	0	0	1	3	3	0.2	0.2	1	55	1	0	8
1202	21	2	1	0	1	20	0	1	12	1	0	28	1120	0	0	1	3	3	0.2	0.2	1	55	1	0	8
1202	21	2	2	0	0	20	0	1	16	0	1	32	1280	0	1	1	3	3	0.2	0.2	1	55	1	0	8
1202	21	2	3	0	0	10	1	0	12	0	1	28	1120	0	1	1	3	3	0.2	0.2	1	55	1	0	8
1202	21	2	4	1	0	0	0	0	0	0	0	0	0	0	0	1	3	3	0.2	0.2	1	55	1	0	8
1202	21	3	1	0	1	20	0	1	12	0	0	25	1000	0	0	1	3	3	0.2	0.2	1	55	1	0	8
1202	21	3	2	0	0	20	0	1	12	1	0	32	1280	0	1	1	3	3	0.2	0.2	1	55	1	0	8
1202	21	3	3	0	0	10	1	0	16	0	1	28	1120	0	0	1	3	3	0.2	0.2	1	55	1	0	8
1202	21	3	4	1	0	0	0	0	0	0	0	0	0	0	0	1	3	3	0.2	0.2	1	55	1	0	8
1202	21	4	1	0	1	10	1	0	12	1	0	25	1000	0	1	1	3	3	0.2	0.2	1	55	1	0	8
1202	21	4	2	0	0	30	0	0	16	1	0	32	1280	0	0	1	3	3	0.2	0.2	1	55	1	0	8
1202	21	4	3	0	0	20	0	1	8	0	1	28	1120	1	0	1	3	3	0.2	0.2	1	55	1	0	8
1202	21	4	4	1	0	0	0	0	0	0	0	0	0	0	0	1	3	3	0.2	0.2	1	55	1	0	8
1202	21	5	1	0	1	20	0	1	16	1	0	28	1120	1	0	1	3	3	0.2	0.2	1	55	1	0	8
1202	21	5	2	0	0	30	0	0	12	1	0	32	1280	0	0	1	3	3	0.2	0.2	1	55	1	0	8
1202	21	5	3	0	0	10	1	0	8	0	1	25	1000	0	0	1	3	3	0.2	0.2	1	55	1	0	8
1202	21	5	4	1	0	0	0	0	0	0	0	0	0	0	0	1	3	3	0.2	0.2	1	55	1	0	8
1202	21	6	1	0	0	10	1	0	16	1	0	28	1120	0	0	1	3	3	0.2	0.2	1	55	1	0	8
1202	21	6	2	0	1	20	0	1	12	0	1	32	1280	0	1	1	3	3	0.2	0.2	1	55	1	0	8
1202	21	6	3	0	0	30	0	0	8	0	1	28	1120	1	0	1	3	3	0.2	0.2	1	55	1	0	8
1202	21	6	4	1	0	0	0	0	0	0	0	0	0	0	0	1	3	3	0.2	0.2	1	55	1	0	8
1202	21	7	1	0	1	30	0	0	12	0	0	28	1120	0	1	1	3	3	0.2	0.2	1	55	1	0	8
1202	21	7	2	0	0	10	1	0	16	0	0	32	1280	0	1	1	3	3	0.2	0.2	1	55	1	0	8
1202	21	7	3	0	0	20	0	1	8	0	1	25	1000	0	0	1	3	3	0.2	0.2	1	55	1	0	8
1202	21	7	4	1	0	0	0	0	0	0	0	0	0	0	0	1	3	3	0.2	0.2	1	55	1	0	8
1202	21	8	1	0	1	20	0	1	16	0	1	25	1000	0	1	1	3	3	0.2	0.2	1	55	1	0	8
1202	21	8	2	0	0	20	0	1	8	0	0	28	1120	0	1	1	3	3	0.2	0.2	1	55	1	0	8
1202	21	8	3	0	0	10	1	0	12	1	0	32	1280	1	0	1	3	3	0.2	0.2	1	55	1	0	8
1202	21	8	4	1	0	0	0	0	0	0	0	0	0	0	0	1	3	3	0.2	0.2	1	55	1	0	8
1202	21	9	1	0	1	10	1	0	12	0	1	32	1280	0	0	1	3	3	0.2	0.2	1	55	1	0	8
1202	21	9	2	0	0	30	0	0	16	1	0	25	1000	1	0	1	3	3	0.2	0.2	1	55	1	0	8
1202	21	9	3	0	0	30	0	0	16	1	0	28	1120	0	1	1	3	3	0.2	0.2	1	55	1	0	8
1202	21	9	4	1	0	0	0	0	0	0	0	0	0	0	0	1	3	3	0.2	0.2	1	55	1	0	8
1211	22	1	1	0	0	10	1	0	12	1	0	28	1120	0	0	3	6	5	0.51	0.51	0	58	0	11	8
1211	22	1	2	0	1	10	1	0	16	0	1	32	1280	0	1	3	6	5	0.51	0.51	0	58	0	11	8
1211	22	1	3	0	0	20	0	1	12	0	1	28	1120	0	1	3	6	5	0.51	0.51	0	58	0	11	8
1211	22	1	4	1	0	0	0	0	0	0	0	0	0	0	0	3	6	5	0.51	0.51	0	58	0	11	8
1211	22	2	1	0	0	20	0	1	12	1	0	28	1120	0	0	3	6	5	0.51	0.51	0	58	0	11	8
1211	22	2	2	0	1	20	0	1	16	0	1	32	1280	0	1	3	6	5	0.51	0.51	0	58	0	11	8
1211	22	2	3	0	0	10	1	0	12	0	1	28	1120	0	1	3	6	5	0.51	0.51	0	58	0	11	8
1211	22	2	4	1	0	0	0	0	0	0	0	0	0	0	0	3	6	5	0.51	0.51	0	58	0	11	8
1211	22	3	1	0	0	20	0	1	12	0	0	25	1000	0	0	3	6	5	0.51	0.51	0	58	0	11	8
1211	22	3	2	0	0	20	0	1	12	1	0	32	1280	0	1	3	6	5	0.51	0.51	0	58	0	11	8
1211	22	3	3	0	1	10	1	0	16	0	1	28	1120	0	0	3	6	5	0.51	0.51	0	58	0	11	8
1211	22	3	4	1	0	0	0	0	0	0	0	0	0	0	0	3	6	5	0.51	0.51	0	58	0	11	8
1211	22	4	1	0	0	10	1	0	12	1	0	25	1000	0	1	3	6	5	0.51	0.51	0	58	0	11	8
1211	22	4	2	0	1	30	0	0	16	1	0	32	1280	0	0	3	6	5	0.51	0.51	0	58	0	11	8
1211	22	4	3	0	0	20	0	1	8	0	1	28	1120	1	0	3	6	5	0.51	0.51	0	58	0	11	8
1211	22	4	4	1	0	0	0	0	0	0	0	0	0	0	0	3	6	5	0.51	0.51	0	58	0	11	8
1211	22	5	1	0	1	20	0	1	16	1	0	28	1120	1	0	3	6	5	0.51	0.51	0	58	0	11	8
1211	22	5	2	0	0	30	0	0	12	1	0	32	1280	0	0	3	6	5	0.51	0.51	0	58	0	11	8
1211	22	5	3	0	0	10	1	0	8	0	1	25	1000	0	0	3	6	5	0.51	0.51	0	58	0	11	8
1211	22	5	4	1	0	0	0	0	0	0	0	0	0	0	0	3	6	5	0.51	0.51	0	58	0	11	8
1211	22	6	1	0	1	10	1	0	16	1	0	28	1120	0	0	3	6	5	0.51	0.51	0	58	0	11	8
1211	22	6	2	0	0	20	0	1	12	0	1	32	1280	0	1	3	6	5	0.51	0.51	0	58	0	11	8
1211	22	6	3	0	0	30	0	0	8	0	1	28	1120	1	0	3	6	5	0.51	0.51	0	58	0	11	8
1211	22	6	4	1	0	0	0	0	0	0	0	0	0	0	0	3	6	5	0.51	0.51	0	58	0	11	8
1211	22	7	1	0	0	30	0	0	12	0	0	28	1120	0	1	3	6	5	0.51	0.51	0	58	0	11	8
1211	22	7	2	0	1	10	1	0	16	0	0	32	1280	0	1	3	6	5	0.51	0.51	0	58	0	11	8
1211	22	7	3	0	0	20	0	1	8	0	1	25	1000	0	0	3	6	5	0.51	0.51	0	58	0	11	8
1211	22	7	4	1	0	0	0	0	0	0	0	0	0	0	0	3	6	5	0.51	0.51	0	58	0	11	8
1211	22	8	1	0	1	20	0	1	16	0	1	25	1000	0	1	3	6	5	0.51	0.51	0	58	0	11	8
1211	22	8	2	0	0	20	0	1	8	0	0	28	1120	0	1	3	6	5	0.51	0.51	0	58	0	11	8
1211	22	8	3	0	0	10	1	0	12	1	0	32	1280	1	0	3	6	5	0.51	0.51	0	58	0	11	8
1211	22	8	4	1	0	0	0	0	0	0	0	0	0	0	0	3	6	5	0.51	0.51	0	58	0	11	8
1211	22	9	1	0	0	10	1	0	12	0	1	32	1280	0	0	3	6	5	0.51	0.51	0	58	0	11	8
1211	22	9	2	0	0	30	0	0	16	1	0	25	1000	1	0	3	6	5	0.51	0.51	0	58	0	11	8
1211	22	9	3	0	1	30	0	0	16	1	0	28	1120	0	1	3	6	5	0.51	0.51	0	58	0	11	8
1211	22	9	4	1	0	0	0	0	0	0	0	0	0	0	0	3	6	5	0.51	0.51	0	58	0	11	8
1212	22	1	1	0	1	10	1	0	12	1	0	28	1120	0	0	3	6	5	0.51	0.4	1	50	1	0	0
1212	22	1	2	0	0	10	1	0	16	0	1	32	1280	0	1	3	6	5	0.51	0.4	1	50	1	0	0
1212	22	1	3	0	0	20	0	1	12	0	1	28	1120	0	1	3	6	5	0.51	0.4	1	50	1	0	0
1212	22	1	4	1	0	0	0	0	0	0	0	0	0	0	0	3	6	5	0.51	0.4	1	50	1	0	0
1212	22	2	1	0	0	20	0	1	12	1	0	28	1120	0	0	3	6	5	0.51	0.4	1	50	1	0	0
1212	22	2	2	0	0	20	0	1	16	0	1	32	1280	0	1	3	6	5	0.51	0.4	1	50	1	0	0
1212	22	2	3	0	1	10	1	0	12	0	1	28	1120	0	1	3	6	5	0.51	0.4	1	50	1	0	0
1212	22	2	4	1	0	0	0	0	0	0	0	0	0	0	0	3	6	5	0.51	0.4	1	50	1	0	0
1212	22	3	1	0	0	20	0	1	12	0	0	25	1000	0	0	3	6	5	0.51	0.4	1	50	1	0	0
1212	22	3	2	0	1	20	0	1	12	1	0	32	1280	0	1	3	6	5	0.51	0.4	1	50	1	0	0
1212	22	3	3	0	0	10	1	0	16	0	1	28	1120	0	0	3	6	5	0.51	0.4	1	50	1	0	0
1212	22	3	4	1	0	0	0	0	0	0	0	0	0	0	0	3	6	5	0.51	0.4	1	50	1	0	0
1212	22	4	1	0	1	10	1	0	12	1	0	25	1000	0	1	3	6	5	0.51	0.4	1	50	1	0	0
1212	22	4	2	0	0	30	0	0	16	1	0	32	1280	0	0	3	6	5	0.51	0.4	1	50	1	0	0
1212	22	4	3	0	0	20	0	1	8	0	1	28	1120	1	0	3	6	5	0.51	0.4	1	50	1	0	0
1212	22	4	4	1	0	0	0	0	0	0	0	0	0	0	0	3	6	5	0.51	0.4	1	50	1	0	0
1212	22	5	1	0	0	20	0	1	16	1	0	28	1120	1	0	3	6	5	0.51	0.4	1	50	1	0	0
1212	22	5	2	0	1	30	0	0	12	1	0	32	1280	0	0	3	6	5	0.51	0.4	1	50	1	0	0
1212	22	5	3	0	0	10	1	0	8	0	1	25	1000	0	0	3	6	5	0.51	0.4	1	50	1	0	0
1212	22	5	4	1	0	0	0	0	0	0	0	0	0	0	0	3	6	5	0.51	0.4	1	50	1	0	0
1212	22	6	1	0	1	10	1	0	16	1	0	28	1120	0	0	3	6	5	0.51	0.4	1	50	1	0	0
1212	22	6	2	0	0	20	0	1	12	0	1	32	1280	0	1	3	6	5	0.51	0.4	1	50	1	0	0
1212	22	6	3	0	0	30	0	0	8	0	1	28	1120	1	0	3	6	5	0.51	0.4	1	50	1	0	0
1212	22	6	4	1	0	0	0	0	0	0	0	0	0	0	0	3	6	5	0.51	0.4	1	50	1	0	0
1212	22	7	1	0	0	30	0	0	12	0	0	28	1120	0	1	3	6	5	0.51	0.4	1	50	1	0	0
1212	22	7	2	0	0	10	1	0	16	0	0	32	1280	0	1	3	6	5	0.51	0.4	1	50	1	0	0
1212	22	7	3	0	1	20	0	1	8	0	1	25	1000	0	0	3	6	5	0.51	0.4	1	50	1	0	0
1212	22	7	4	1	0	0	0	0	0	0	0	0	0	0	0	3	6	5	0.51	0.4	1	50	1	0	0
1212	22	8	1	0	0	20	0	1	16	0	1	25	1000	0	1	3	6	5	0.51	0.4	1	50	1	0	0
1212	22	8	2	0	0	20	0	1	8	0	0	28	1120	0	1	3	6	5	0.51	0.4	1	50	1	0	0
1212	22	8	3	0	1	10	1	0	12	1	0	32	1280	1	0	3	6	5	0.51	0.4	1	50	1	0	0
1212	22	8	4	1	0	0	0	0	0	0	0	0	0	0	0	3	6	5	0.51	0.4	1	50	1	0	0
1212	22	9	1	0	0	10	1	0	12	0	1	32	1280	0	0	3	6	5	0.51	0.4	1	50	1	0	0
1212	22	9	2	0	0	30	0	0	16	1	0	25	1000	1	0	3	6	5	0.51	0.4	1	50	1	0	0
1212	22	9	3	0	1	30	0	0	16	1	0	28	1120	0	1	3	6	5	0.51	0.4	1	50	1	0	0
1212	22	9	4	1	0	0	0	0	0	0	0	0	0	0	0	3	6	5	0.51	0.4	1	50	1	0	0
1221	23	1	1	0	0	10	1	0	12	1	0	28	1120	0	0	0	4	2	1.82	0.61	0	46	0	6	3
1221	23	1	2	0	1	10	1	0	16	0	1	32	1280	0	1	0	4	2	1.82	0.61	0	46	0	6	3
1221	23	1	3	0	0	20	0	1	12	0	1	28	1120	0	1	0	4	2	1.82	0.61	0	46	0	6	3
1221	23	1	4	1	0	0	0	0	0	0	0	0	0	0	0	0	4	2	1.82	0.61	0	46	0	6	3
1221	23	2	1	0	0	20	0	1	12	1	0	28	1120	0	0	0	4	2	1.82	0.61	0	46	0	6	3
1221	23	2	2	0	1	20	0	1	16	0	1	32	1280	0	1	0	4	2	1.82	0.61	0	46	0	6	3
1221	23	2	3	0	0	10	1	0	12	0	1	28	1120	0	1	0	4	2	1.82	0.61	0	46	0	6	3
1221	23	2	4	1	0	0	0	0	0	0	0	0	0	0	0	0	4	2	1.82	0.61	0	46	0	6	3
1221	23	3	1	0	0	20	0	1	12	0	0	25	1000	0	0	0	4	2	1.82	0.61	0	46	0	6	3
1221	23	3	2	0	1	20	0	1	12	1	0	32	1280	0	1	0	4	2	1.82	0.61	0	46	0	6	3
1221	23	3	3	0	0	10	1	0	16	0	1	28	1120	0	0	0	4	2	1.82	0.61	0	46	0	6	3
1221	23	3	4	1	0	0	0	0	0	0	0	0	0	0	0	0	4	2	1.82	0.61	0	46	0	6	3
1221	23	4	1	0	1	10	1	0	12	1	0	25	1000	0	1	0	4	2	1.82	0.61	0	46	0	6	3
1221	23	4	2	0	0	30	0	0	16	1	0	32	1280	0	0	0	4	2	1.82	0.61	0	46	0	6	3
1221	23	4	3	0	0	20	0	1	8	0	1	28	1120	1	0	0	4	2	1.82	0.61	0	46	0	6	3
1221	23	4	4	1	0	0	0	0	0	0	0	0	0	0	0	0	4	2	1.82	0.61	0	46	0	6	3
1221	23	5	1	0	1	20	0	1	16	1	0	28	1120	1	0	0	4	2	1.82	0.61	0	46	0	6	3
1221	23	5	2	0	0	30	0	0	12	1	0	32	1280	0	0	0	4	2	1.82	0.61	0	46	0	6	3
1221	23	5	3	0	0	10	1	0	8	0	1	25	1000	0	0	0	4	2	1.82	0.61	0	46	0	6	3
1221	23	5	4	1	0	0	0	0	0	0	0	0	0	0	0	0	4	2	1.82	0.61	0	46	0	6	3
1221	23	6	1	0	0	10	1	0	16	1	0	28	1120	0	0	0	4	2	1.82	0.61	0	46	0	6	3
1221	23	6	2	0	1	20	0	1	12	0	1	32	1280	0	1	0	4	2	1.82	0.61	0	46	0	6	3
1221	23	6	3	0	0	30	0	0	8	0	1	28	1120	1	0	0	4	2	1.82	0.61	0	46	0	6	3
1221	23	6	4	1	0	0	0	0	0	0	0	0	0	0	0	0	4	2	1.82	0.61	0	46	0	6	3
1221	23	7	1	0	0	30	0	0	12	0	0	28	1120	0	1	0	4	2	1.82	0.61	0	46	0	6	3
1221	23	7	2	0	1	10	1	0	16	0	0	32	1280	0	1	0	4	2	1.82	0.61	0	46	0	6	3
1221	23	7	3	0	0	20	0	1	8	0	1	25	1000	0	0	0	4	2	1.82	0.61	0	46	0	6	3
1221	23	7	4	1	0	0	0	0	0	0	0	0	0	0	0	0	4	2	1.82	0.61	0	46	0	6	3
1221	23	8	1	0	1	20	0	1	16	0	1	25	1000	0	1	0	4	2	1.82	0.61	0	46	0	6	3
1221	23	8	2	0	0	20	0	1	8	0	0	28	1120	0	1	0	4	2	1.82	0.61	0	46	0	6	3
1221	23	8	3	0	0	10	1	0	12	1	0	32	1280	1	0	0	4	2	1.82	0.61	0	46	0	6	3
1221	23	8	4	1	0	0	0	0	0	0	0	0	0	0	0	0	4	2	1.82	0.61	0	46	0	6	3
1221	23	9	1	0	0	10	1	0	12	0	1	32	1280	0	0	0	4	2	1.82	0.61	0	46	0	6	3
1221	23	9	2	0	0	30	0	0	16	1	0	25	1000	1	0	0	4	2	1.82	0.61	0	46	0	6	3
1221	23	9	3	0	1	30	0	0	16	1	0	28	1120	0	1	0	4	2	1.82	0.61	0	46	0	6	3
1221	23	9	4	1	0	0	0	0	0	0	0	0	0	0	0	0	4	2	1.82	0.61	0	46	0	6	3
1222	23	1	1	0	0	10	1	0	12	1	0	28	1120	0	0	0	4	2	1.82	0.61	1	35	0	5	0
1222	23	1	2	0	1	10	1	0	16	0	1	32	1280	0	1	0	4	2	1.82	0.61	1	35	0	5	0
1222	23	1	3	0	0	20	0	1	12	0	1	28	1120	0	1	0	4	2	1.82	0.61	1	35	0	5	0
1222	23	1	4	1	0	0	0	0	0	0	0	0	0	0	0	0	4	2	1.82	0.61	1	35	0	5	0
1222	23	2	1	0	0	20	0	1	12	1	0	28	1120	0	0	0	4	2	1.82	0.61	1	35	0	5	0
1222	23	2	2	0	1	20	0	1	16	0	1	32	1280	0	1	0	4	2	1.82	0.61	1	35	0	5	0
1222	23	2	3	0	0	10	1	0	12	0	1	28	1120	0	1	0	4	2	1.82	0.61	1	35	0	5	0
1222	23	2	4	1	0	0	0	0	0	0	0	0	0	0	0	0	4	2	1.82	0.61	1	35	0	5	0
1222	23	3	1	0	0	20	0	1	12	0	0	25	1000	0	0	0	4	2	1.82	0.61	1	35	0	5	0
1222	23	3	2	0	1	20	0	1	12	1	0	32	1280	0	1	0	4	2	1.82	0.61	1	35	0	5	0
1222	23	3	3	0	0	10	1	0	16	0	1	28	1120	0	0	0	4	2	1.82	0.61	1	35	0	5	0
1222	23	3	4	1	0	0	0	0	0	0	0	0	0	0	0	0	4	2	1.82	0.61	1	35	0	5	0
1222	23	4	1	0	1	10	1	0	12	1	0	25	1000	0	1	0	4	2	1.82	0.61	1	35	0	5	0
1222	23	4	2	0	0	30	0	0	16	1	0	32	1280	0	0	0	4	2	1.82	0.61	1	35	0	5	0
1222	23	4	3	0	0	20	0	1	8	0	1	28	1120	1	0	0	4	2	1.82	0.61	1	35	0	5	0
1222	23	4	4	1	0	0	0	0	0	0	0	0	0	0	0	0	4	2	1.82	0.61	1	35	0	5	0
1222	23	5	1	0	1	20	0	1	16	1	0	28	1120	1	0	0	4	2	1.82	0.61	1	35	0	5	0
1222	23	5	2	0	0	30	0	0	12	1	0	32	1280	0	0	0	4	2	1.82	0.61	1	35	0	5	0
1222	23	5	3	0	0	10	1	0	8	0	1	25	1000	0	0	0	4	2	1.82	0.61	1	35	0	5	0
1222	23	5	4	1	0	0	0	0	0	0	0	0	0	0	0	0	4	2	1.82	0.61	1	35	0	5	0
1222	23	6	1	0	0	10	1	0	16	1	0	28	1120	0	0	0	4	2	1.82	0.61	1	35	0	5	0
1222	23	6	2	0	1	20	0	1	12	0	1	32	1280	0	1	0	4	2	1.82	0.61	1	35	0	5	0
1222	23	6	3	0	0	30	0	0	8	0	1	28	1120	1	0	0	4	2	1.82	0.61	1	35	0	5	0
1222	23	6	4	1	0	0	0	0	0	0	0	0	0	0	0	0	4	2	1.82	0.61	1	35	0	5	0
1222	23	7	1	0	0	30	0	0	12	0	0	28	1120	0	1	0	4	2	1.82	0.61	1	35	0	5	0
1222	23	7	2	0	1	10	1	0	16	0	0	32	1280	0	1	0	4	2	1.82	0.61	1	35	0	5	0
1222	23	7	3	0	0	20	0	1	8	0	1	25	1000	0	0	0	4	2	1.82	0.61	1	35	0	5	0
1222	23	7	4	1	0	0	0	0	0	0	0	0	0	0	0	0	4	2	1.82	0.61	1	35	0	5	0
1222	23	8	1	0	0	20	0	1	16	0	1	25	1000	0	1	0	4	2	1.82	0.61	1	35	0	5	0
1222	23	8	2	0	1	20	0	1	8	0	0	28	1120	0	1	0	4	2	1.82	0.61	1	35	0	5	0
1222	23	8	3	0	0	10	1	0	12	1	0	32	1280	1	0	0	4	2	1.82	0.61	1	35	0	5	0
1222	23	8	4	1	0	0	0	0	0	0	0	0	0	0	0	0	4	2	1.82	0.61	1	35	0	5	0
1222	23	9	1	0	0	10	1	0	12	0	1	32	1280	0	0	0	4	2	1.82	0.61	1	35	0	5	0
1222	23	9	2	0	1	30	0	0	16	1	0	25	1000	1	0	0	4	2	1.82	0.61	1	35	0	5	0
1222	23	9	3	0	0	30	0	0	16	1	0	28	1120	0	1	0	4	2	1.82	0.61	1	35	0	5	0
1222	23	9	4	1	0	0	0	0	0	0	0	0	0	0	0	0	4	2	1.82	0.61	1	35	0	5	0
1233	454	1	1	0	0	10	1	0	12	1	0	28	1120	0	0	3	3	2	1.21	1.21	0	30	0	8	8
1233	454	1	2	0	0	10	1	0	16	0	1	32	1280	0	1	3	3	2	1.21	1.21	0	30	0	8	8
1233	454	1	3	0	0	20	0	1	12	0	1	28	1120	0	1	3	3	2	1.21	1.21	0	30	0	8	8
1233	454	1	4	1	1	0	0	0	0	0	0	0	0	0	0	3	3	2	1.21	1.21	0	30	0	8	8
1233	454	2	1	0	0	20	0	1	12	1	0	28	1120	0	0	3	3	2	1.21	1.21	0	30	0	8	8
1233	454	2	2	0	1	20	0	1	16	0	1	32	1280	0	1	3	3	2	1.21	1.21	0	30	0	8	8
1233	454	2	3	0	0	10	1	0	12	0	1	28	1120	0	1	3	3	2	1.21	1.21	0	30	0	8	8
1233	454	2	4	1	0	0	0	0	0	0	0	0	0	0	0	3	3	2	1.21	1.21	0	30	0	8	8
1233	454	3	1	0	0	20	0	1	12	0	0	25	1000	0	0	3	3	2	1.21	1.21	0	30	0	8	8
1233	454	3	2	0	1	20	0	1	12	1	0	32	1280	0	1	3	3	2	1.21	1.21	0	30	0	8	8
1233	454	3	3	0	0	10	1	0	16	0	1	28	1120	0	0	3	3	2	1.21	1.21	0	30	0	8	8
1233	454	3	4	1	0	0	0	0	0	0	0	0	0	0	0	3	3	2	1.21	1.21	0	30	0	8	8
1233	454	4	1	0	0	10	1	0	12	1	0	25	1000	0	1	3	3	2	1.21	1.21	0	30	0	8	8
1233	454	4	2	0	0	30	0	0	16	1	0	32	1280	0	0	3	3	2	1.21	1.21	0	30	0	8	8
1233	454	4	3	0	0	20	0	1	8	0	1	28	1120	1	0	3	3	2	1.21	1.21	0	30	0	8	8
1233	454	4	4	1	1	0	0	0	0	0	0	0	0	0	0	3	3	2	1.21	1.21	0	30	0	8	8
1233	454	5	1	0	1	20	0	1	16	1	0	28	1120	1	0	3	3	2	1.21	1.21	0	30	0	8	8
1233	454	5	2	0	0	30	0	0	12	1	0	32	1280	0	0	3	3	2	1.21	1.21	0	30	0	8	8
1233	454	5	3	0	0	10	1	0	8	0	1	25	1000	0	0	3	3	2	1.21	1.21	0	30	0	8	8
1233	454	5	4	1	0	0	0	0	0	0	0	0	0	0	0	3	3	2	1.21	1.21	0	30	0	8	8
1233	454	6	1	0	0	10	1	0	16	1	0	28	1120	0	0	3	3	2	1.21	1.21	0	30	0	8	8
1233	454	6	2	0	1	20	0	1	12	0	1	32	1280	0	1	3	3	2	1.21	1.21	0	30	0	8	8
1233	454	6	3	0	0	30	0	0	8	0	1	28	1120	1	0	3	3	2	1.21	1.21	0	30	0	8	8
1233	454	6	4	1	0	0	0	0	0	0	0	0	0	0	0	3	3	2	1.21	1.21	0	30	0	8	8
1233	454	7	1	0	0	30	0	0	12	0	0	28	1120	0	1	3	3	2	1.21	1.21	0	30	0	8	8
1233	454	7	2	0	1	10	1	0	16	0	0	32	1280	0	1	3	3	2	1.21	1.21	0	30	0	8	8
1233	454	7	3	0	0	20	0	1	8	0	1	25	1000	0	0	3	3	2	1.21	1.21	0	30	0	8	8
1233	454	7	4	1	0	0	0	0	0	0	0	0	0	0	0	3	3	2	1.21	1.21	0	30	0	8	8
1233	454	8	1	0	1	20	0	1	16	0	1	25	1000	0	1	3	3	2	1.21	1.21	0	30	0	8	8
1233	454	8	2	0	0	20	0	1	8	0	0	28	1120	0	1	3	3	2	1.21	1.21	0	30	0	8	8
1233	454	8	3	0	0	10	1	0	12	1	0	32	1280	1	0	3	3	2	1.21	1.21	0	30	0	8	8
1233	454	8	4	1	0	0	0	0	0	0	0	0	0	0	0	3	3	2	1.21	1.21	0	30	0	8	8
1233	454	9	1	0	0	10	1	0	12	0	1	32	1280	0	0	3	3	2	1.21	1.21	0	30	0	8	8
1233	454	9	2	0	1	30	0	0	16	1	0	25	1000	1	0	3	3	2	1.21	1.21	0	30	0	8	8
1233	454	9	3	0	0	30	0	0	16	1	0	28	1120	0	1	3	3	2	1.21	1.21	0	30	0	8	8
1233	454	9	4	1	0	0	0	0	0	0	0	0	0	0	0	3	3	2	1.21	1.21	0	30	0	8	8
1234	454	1	1	0	0	10	1	0	12	1	0	28	1120	0	0	3	3	2	1.21	1.21	1	26	0	4	5
1234	454	1	2	0	0	10	1	0	16	0	1	32	1280	0	1	3	3	2	1.21	1.21	1	26	0	4	5
1234	454	1	3	0	1	20	0	1	12	0	1	28	1120	0	1	3	3	2	1.21	1.21	1	26	0	4	5
1234	454	1	4	1	0	0	0	0	0	0	0	0	0	0	0	3	3	2	1.21	1.21	1	26	0	4	5
1234	454	2	1	0	0	20	0	1	12	1	0	28	1120	0	0	3	3	2	1.21	1.21	1	26	0	4	5
1234	454	2	2	0	1	20	0	1	16	0	1	32	1280	0	1	3	3	2	1.21	1.21	1	26	0	4	5
1234	454	2	3	0	0	10	1	0	12	0	1	28	1120	0	1	3	3	2	1.21	1.21	1	26	0	4	5
1234	454	2	4	1	0	0	0	0	0	0	0	0	0	0	0	3	3	2	1.21	1.21	1	26	0	4	5
1234	454	3	1	0	0	20	0	1	12	0	0	25	1000	0	0	3	3	2	1.21	1.21	1	26	0	4	5
1234	454	3	2	0	0	20	0	1	12	1	0	32	1280	0	1	3	3	2	1.21	1.21	1	26	0	4	5
1234	454	3	3	0	1	10	1	0	16	0	1	28	1120	0	0	3	3	2	1.21	1.21	1	26	0	4	5
1234	454	3	4	1	0	0	0	0	0	0	0	0	0	0	0	3	3	2	1.21	1.21	1	26	0	4	5
1234	454	4	1	0	1	10	1	0	12	1	0	25	1000	0	1	3	3	2	1.21	1.21	1	26	0	4	5
1234	454	4	2	0	0	30	0	0	16	1	0	32	1280	0	0	3	3	2	1.21	1.21	1	26	0	4	5
1234	454	4	3	0	0	20	0	1	8	0	1	28	1120	1	0	3	3	2	1.21	1.21	1	26	0	4	5
1234	454	4	4	1	0	0	0	0	0	0	0	0	0	0	0	3	3	2	1.21	1.21	1	26	0	4	5
1234	454	5	1	0	1	20	0	1	16	1	0	28	1120	1	0	3	3	2	1.21	1.21	1	26	0	4	5
1234	454	5	2	0	0	30	0	0	12	1	0	32	1280	0	0	3	3	2	1.21	1.21	1	26	0	4	5
1234	454	5	3	0	0	10	1	0	8	0	1	25	1000	0	0	3	3	2	1.21	1.21	1	26	0	4	5
1234	454	5	4	1	0	0	0	0	0	0	0	0	0	0	0	3	3	2	1.21	1.21	1	26	0	4	5
1234	454	6	1	0	0	10	1	0	16	1	0	28	1120	0	0	3	3	2	1.21	1.21	1	26	0	4	5
1234	454	6	2	0	0	20	0	1	12	0	1	32	1280	0	1	3	3	2	1.21	1.21	1	26	0	4	5
1234	454	6	3	0	1	30	0	0	8	0	1	28	1120	1	0	3	3	2	1.21	1.21	1	26	0	4	5
1234	454	6	4	1	0	0	0	0	0	0	0	0	0	0	0	3	3	2	1.21	1.21	1	26	0	4	5
1234	454	7	1	0	0	30	0	0	12	0	0	28	1120	0	1	3	3	2	1.21	1.21	1	26	0	4	5
1234	454	7	2	0	0	10	1	0	16	0	0	32	1280	0	1	3	3	2	1.21	1.21	1	26	0	4	5
1234	454	7	3	0	1	20	0	1	8	0	1	25	1000	0	0	3	3	2	1.21	1.21	1	26	0	4	5
1234	454	7	4	1	0	0	0	0	0	0	0	0	0	0	0	3	3	2	1.21	1.21	1	26	0	4	5
1234	454	8	1	0	0	20	0	1	16	0	1	25	1000	0	1	3	3	2	1.21	1.21	1	26	0	4	5
1234	454	8	2	0	0	20	0	1	8	0	0	28	1120	0	1	3	3	2	1.21	1.21	1	26	0	4	5
1234	454	8	3	0	1	10	1	0	12	1	0	32	1280	1	0	3	3	2	1.21	1.21	1	26	0	4	5
1234	454	8	4	1	0	0	0	0	0	0	0	0	0	0	0	3	3	2	1.21	1.21	1	26	0	4	5
1234	454	9	1	0	0	10	1	0	12	0	1	32	1280	0	0	3	3	2	1.21	1.21	1	26	0	4	5
1234	454	9	2	0	1	30	0	0	16	1	0	25	1000	1	0	3	3	2	1.21	1.21	1	26	0	4	5
1234	454	9	3	0	0	30	0	0	16	1	0	28	1120	0	1	3	3	2	1.21	1.21	1	26	0	4	5
1234	454	9	4	1	0	0	0	0	0	0	0	0	0	0	0	3	3	2	1.21	1.21	1	26	0	4	5
1241	25	1	1	0	1	10	1	0	12	1	0	28	1120	0	0	3	7	5	0.81	0.81	0	50	0	10	3
1241	25	1	2	0	0	10	1	0	16	0	1	32	1280	0	1	3	7	5	0.81	0.81	0	50	0	10	3
1241	25	1	3	0	0	20	0	1	12	0	1	28	1120	0	1	3	7	5	0.81	0.81	0	50	0	10	3
1241	25	1	4	1	0	0	0	0	0	0	0	0	0	0	0	3	7	5	0.81	0.81	0	50	0	10	3
1241	25	2	1	0	0	20	0	1	12	1	0	28	1120	0	0	3	7	5	0.81	0.81	0	50	0	10	3
1241	25	2	2	0	0	20	0	1	16	0	1	32	1280	0	1	3	7	5	0.81	0.81	0	50	0	10	3
1241	25	2	3	0	0	10	1	0	12	0	1	28	1120	0	1	3	7	5	0.81	0.81	0	50	0	10	3
1241	25	2	4	1	1	0	0	0	0	0	0	0	0	0	0	3	7	5	0.81	0.81	0	50	0	10	3
1241	25	3	1	0	0	20	0	1	12	0	0	25	1000	0	0	3	7	5	0.81	0.81	0	50	0	10	3
1241	25	3	2	0	0	20	0	1	12	1	0	32	1280	0	1	3	7	5	0.81	0.81	0	50	0	10	3
1241	25	3	3	0	0	10	1	0	16	0	1	28	1120	0	0	3	7	5	0.81	0.81	0	50	0	10	3
1241	25	3	4	1	1	0	0	0	0	0	0	0	0	0	0	3	7	5	0.81	0.81	0	50	0	10	3
1241	25	4	1	0	0	10	1	0	12	1	0	25	1000	0	1	3	7	5	0.81	0.81	0	50	0	10	3
1241	25	4	2	0	0	30	0	0	16	1	0	32	1280	0	0	3	7	5	0.81	0.81	0	50	0	10	3
1241	25	4	3	0	0	20	0	1	8	0	1	28	1120	1	0	3	7	5	0.81	0.81	0	50	0	10	3
1241	25	4	4	1	1	0	0	0	0	0	0	0	0	0	0	3	7	5	0.81	0.81	0	50	0	10	3
1241	25	5	1	0	0	20	0	1	16	1	0	28	1120	1	0	3	7	5	0.81	0.81	0	50	0	10	3
1241	25	5	2	0	0	30	0	0	12	1	0	32	1280	0	0	3	7	5	0.81	0.81	0	50	0	10	3
1241	25	5	3	0	0	10	1	0	8	0	1	25	1000	0	0	3	7	5	0.81	0.81	0	50	0	10	3
1241	25	5	4	1	1	0	0	0	0	0	0	0	0	0	0	3	7	5	0.81	0.81	0	50	0	10	3
1241	25	6	1	0	0	10	1	0	16	1	0	28	1120	0	0	3	7	5	0.81	0.81	0	50	0	10	3
1241	25	6	2	0	0	20	0	1	12	0	1	32	1280	0	1	3	7	5	0.81	0.81	0	50	0	10	3
1241	25	6	3	0	0	30	0	0	8	0	1	28	1120	1	0	3	7	5	0.81	0.81	0	50	0	10	3
1241	25	6	4	1	1	0	0	0	0	0	0	0	0	0	0	3	7	5	0.81	0.81	0	50	0	10	3
1241	25	7	1	0	0	30	0	0	12	0	0	28	1120	0	1	3	7	5	0.81	0.81	0	50	0	10	3
1241	25	7	2	0	0	10	1	0	16	0	0	32	1280	0	1	3	7	5	0.81	0.81	0	50	0	10	3
1241	25	7	3	0	0	20	0	1	8	0	1	25	1000	0	0	3	7	5	0.81	0.81	0	50	0	10	3
1241	25	7	4	1	1	0	0	0	0	0	0	0	0	0	0	3	7	5	0.81	0.81	0	50	0	10	3
1241	25	8	1	0	0	20	0	1	16	0	1	25	1000	0	1	3	7	5	0.81	0.81	0	50	0	10	3
1241	25	8	2	0	0	20	0	1	8	0	0	28	1120	0	1	3	7	5	0.81	0.81	0	50	0	10	3
1241	25	8	3	0	0	10	1	0	12	1	0	32	1280	1	0	3	7	5	0.81	0.81	0	50	0	10	3
1241	25	8	4	1	1	0	0	0	0	0	0	0	0	0	0	3	7	5	0.81	0.81	0	50	0	10	3
1241	25	9	1	0	0	10	1	0	12	0	1	32	1280	0	0	3	7	5	0.81	0.81	0	50	0	10	3
1241	25	9	2	0	0	30	0	0	16	1	0	25	1000	1	0	3	7	5	0.81	0.81	0	50	0	10	3
1241	25	9	3	0	0	30	0	0	16	1	0	28	1120	0	1	3	7	5	0.81	0.81	0	50	0	10	3
1241	25	9	4	1	1	0	0	0	0	0	0	0	0	0	0	3	7	5	0.81	0.81	0	50	0	10	3
1242	25	1	1	0	0	10	1	0	12	1	0	28	1120	0	0	3	7	5	0.81	0.81	1	45	0	10	2
1242	25	1	2	0	1	10	1	0	16	0	1	32	1280	0	1	3	7	5	0.81	0.81	1	45	0	10	2
1242	25	1	3	0	0	20	0	1	12	0	1	28	1120	0	1	3	7	5	0.81	0.81	1	45	0	10	2
1242	25	1	4	1	0	0	0	0	0	0	0	0	0	0	0	3	7	5	0.81	0.81	1	45	0	10	2
1242	25	2	1	0	1	20	0	1	12	1	0	28	1120	0	0	3	7	5	0.81	0.81	1	45	0	10	2
1242	25	2	2	0	0	20	0	1	16	0	1	32	1280	0	1	3	7	5	0.81	0.81	1	45	0	10	2
1242	25	2	3	0	0	10	1	0	12	0	1	28	1120	0	1	3	7	5	0.81	0.81	1	45	0	10	2
1242	25	2	4	1	0	0	0	0	0	0	0	0	0	0	0	3	7	5	0.81	0.81	1	45	0	10	2
1242	25	3	1	0	0	20	0	1	12	0	0	25	1000	0	0	3	7	5	0.81	0.81	1	45	0	10	2
1242	25	3	2	0	0	20	0	1	12	1	0	32	1280	0	1	3	7	5	0.81	0.81	1	45	0	10	2
1242	25	3	3	0	1	10	1	0	16	0	1	28	1120	0	0	3	7	5	0.81	0.81	1	45	0	10	2
1242	25	3	4	1	0	0	0	0	0	0	0	0	0	0	0	3	7	5	0.81	0.81	1	45	0	10	2
1242	25	4	1	0	1	10	1	0	12	1	0	25	1000	0	1	3	7	5	0.81	0.81	1	45	0	10	2
1242	25	4	2	0	0	30	0	0	16	1	0	32	1280	0	0	3	7	5	0.81	0.81	1	45	0	10	2
1242	25	4	3	0	0	20	0	1	8	0	1	28	1120	1	0	3	7	5	0.81	0.81	1	45	0	10	2
1242	25	4	4	1	0	0	0	0	0	0	0	0	0	0	0	3	7	5	0.81	0.81	1	45	0	10	2
1242	25	5	1	0	1	20	0	1	16	1	0	28	1120	1	0	3	7	5	0.81	0.81	1	45	0	10	2
1242	25	5	2	0	0	30	0	0	12	1	0	32	1280	0	0	3	7	5	0.81	0.81	1	45	0	10	2
1242	25	5	3	0	0	10	1	0	8	0	1	25	1000	0	0	3	7	5	0.81	0.81	1	45	0	10	2
1242	25	5	4	1	0	0	0	0	0	0	0	0	0	0	0	3	7	5	0.81	0.81	1	45	0	10	2
1242	25	6	1	0	0	10	1	0	16	1	0	28	1120	0	0	3	7	5	0.81	0.81	1	45	0	10	2
1242	25	6	2	0	1	20	0	1	12	0	1	32	1280	0	1	3	7	5	0.81	0.81	1	45	0	10	2
1242	25	6	3	0	0	30	0	0	8	0	1	28	1120	1	0	3	7	5	0.81	0.81	1	45	0	10	2
1242	25	6	4	1	0	0	0	0	0	0	0	0	0	0	0	3	7	5	0.81	0.81	1	45	0	10	2
1242	25	7	1	0	0	30	0	0	12	0	0	28	1120	0	1	3	7	5	0.81	0.81	1	45	0	10	2
1242	25	7	2	0	1	10	1	0	16	0	0	32	1280	0	1	3	7	5	0.81	0.81	1	45	0	10	2
1242	25	7	3	0	0	20	0	1	8	0	1	25	1000	0	0	3	7	5	0.81	0.81	1	45	0	10	2
1242	25	7	4	1	0	0	0	0	0	0	0	0	0	0	0	3	7	5	0.81	0.81	1	45	0	10	2
1242	25	8	1	0	0	20	0	1	16	0	1	25	1000	0	1	3	7	5	0.81	0.81	1	45	0	10	2
1242	25	8	2	0	0	20	0	1	8	0	0	28	1120	0	1	3	7	5	0.81	0.81	1	45	0	10	2
1242	25	8	3	0	1	10	1	0	12	1	0	32	1280	1	0	3	7	5	0.81	0.81	1	45	0	10	2
1242	25	8	4	1	0	0	0	0	0	0	0	0	0	0	0	3	7	5	0.81	0.81	1	45	0	10	2
1242	25	9	1	0	0	10	1	0	12	0	1	32	1280	0	0	3	7	5	0.81	0.81	1	45	0	10	2
1242	25	9	2	0	1	30	0	0	16	1	0	25	1000	1	0	3	7	5	0.81	0.81	1	45	0	10	2
1242	25	9	3	0	0	30	0	0	16	1	0	28	1120	0	1	3	7	5	0.81	0.81	1	45	0	10	2
1242	25	9	4	1	0	0	0	0	0	0	0	0	0	0	0	3	7	5	0.81	0.81	1	45	0	10	2
1251	26	1	1	0	0	10	1	0	12	1	0	28	1120	0	0	0	3	3	0.13	0.15	0	53	0	12	0
1251	26	1	2	0	0	10	1	0	16	0	1	32	1280	0	1	0	3	3	0.13	0.15	0	53	0	12	0
1251	26	1	3	0	0	20	0	1	12	0	1	28	1120	0	1	0	3	3	0.13	0.15	0	53	0	12	0
1251	26	1	4	1	1	0	0	0	0	0	0	0	0	0	0	0	3	3	0.13	0.15	0	53	0	12	0
1251	26	2	1	0	0	20	0	1	12	1	0	28	1120	0	0	0	3	3	0.13	0.15	0	53	0	12	0
1251	26	2	2	0	1	20	0	1	16	0	1	32	1280	0	1	0	3	3	0.13	0.15	0	53	0	12	0
1251	26	2	3	0	0	10	1	0	12	0	1	28	1120	0	1	0	3	3	0.13	0.15	0	53	0	12	0
1251	26	2	4	1	0	0	0	0	0	0	0	0	0	0	0	0	3	3	0.13	0.15	0	53	0	12	0
1251	26	3	1	0	0	20	0	1	12	0	0	25	1000	0	0	0	3	3	0.13	0.15	0	53	0	12	0
1251	26	3	2	0	0	20	0	1	12	1	0	32	1280	0	1	0	3	3	0.13	0.15	0	53	0	12	0
1251	26	3	3	0	0	10	1	0	16	0	1	28	1120	0	0	0	3	3	0.13	0.15	0	53	0	12	0
1251	26	3	4	1	1	0	0	0	0	0	0	0	0	0	0	0	3	3	0.13	0.15	0	53	0	12	0
1251	26	4	1	0	0	10	1	0	12	1	0	25	1000	0	1	0	3	3	0.13	0.15	0	53	0	12	0
1251	26	4	2	0	1	30	0	0	16	1	0	32	1280	0	0	0	3	3	0.13	0.15	0	53	0	12	0
1251	26	4	3	0	0	20	0	1	8	0	1	28	1120	1	0	0	3	3	0.13	0.15	0	53	0	12	0
1251	26	4	4	1	0	0	0	0	0	0	0	0	0	0	0	0	3	3	0.13	0.15	0	53	0	12	0
1251	26	5	1	0	0	20	0	1	16	1	0	28	1120	1	0	0	3	3	0.13	0.15	0	53	0	12	0
1251	26	5	2	0	0	30	0	0	12	1	0	32	1280	0	0	0	3	3	0.13	0.15	0	53	0	12	0
1251	26	5	3	0	1	10	1	0	8	0	1	25	1000	0	0	0	3	3	0.13	0.15	0	53	0	12	0
1251	26	5	4	1	0	0	0	0	0	0	0	0	0	0	0	0	3	3	0.13	0.15	0	53	0	12	0
1251	26	6	1	0	0	10	1	0	16	1	0	28	1120	0	0	0	3	3	0.13	0.15	0	53	0	12	0
1251	26	6	2	0	0	20	0	1	12	0	1	32	1280	0	1	0	3	3	0.13	0.15	0	53	0	12	0
1251	26	6	3	0	1	30	0	0	8	0	1	28	1120	1	0	0	3	3	0.13	0.15	0	53	0	12	0
1251	26	6	4	1	0	0	0	0	0	0	0	0	0	0	0	0	3	3	0.13	0.15	0	53	0	12	0
1251	26	7	1	0	0	30	0	0	12	0	0	28	1120	0	1	0	3	3	0.13	0.15	0	53	0	12	0
1251	26	7	2	0	1	10	1	0	16	0	0	32	1280	0	1	0	3	3	0.13	0.15	0	53	0	12	0
1251	26	7	3	0	0	20	0	1	8	0	1	25	1000	0	0	0	3	3	0.13	0.15	0	53	0	12	0
1251	26	7	4	1	0	0	0	0	0	0	0	0	0	0	0	0	3	3	0.13	0.15	0	53	0	12	0
1251	26	8	1	0	1	20	0	1	16	0	1	25	1000	0	1	0	3	3	0.13	0.15	0	53	0	12	0
1251	26	8	2	0	0	20	0	1	8	0	0	28	1120	0	1	0	3	3	0.13	0.15	0	53	0	12	0
1251	26	8	3	0	0	10	1	0	12	1	0	32	1280	1	0	0	3	3	0.13	0.15	0	53	0	12	0
1251	26	8	4	1	0	0	0	0	0	0	0	0	0	0	0	0	3	3	0.13	0.15	0	53	0	12	0
1251	26	9	1	0	1	10	1	0	12	0	1	32	1280	0	0	0	3	3	0.13	0.15	0	53	0	12	0
1251	26	9	2	0	0	30	0	0	16	1	0	25	1000	1	0	0	3	3	0.13	0.15	0	53	0	12	0
1251	26	9	3	0	0	30	0	0	16	1	0	28	1120	0	1	0	3	3	0.13	0.15	0	53	0	12	0
1251	26	9	4	1	0	0	0	0	0	0	0	0	0	0	0	0	3	3	0.13	0.15	0	53	0	12	0
1252	26	1	1	0	1	10	1	0	12	1	0	28	1120	0	0	0	3	2	0.13	0.13	1	37	0	11	0
1252	26	1	2	0	0	10	1	0	16	0	1	32	1280	0	1	0	3	2	0.13	0.13	1	37	0	11	0
1252	26	1	3	0	0	20	0	1	12	0	1	28	1120	0	1	0	3	2	0.13	0.13	1	37	0	11	0
1252	26	1	4	1	0	0	0	0	0	0	0	0	0	0	0	0	3	2	0.13	0.13	1	37	0	11	0
1252	26	2	1	0	0	20	0	1	12	1	0	28	1120	0	0	0	3	2	0.13	0.13	1	37	0	11	0
1252	26	2	2	0	1	20	0	1	16	0	1	32	1280	0	1	0	3	2	0.13	0.13	1	37	0	11	0
1252	26	2	3	0	0	10	1	0	12	0	1	28	1120	0	1	0	3	2	0.13	0.13	1	37	0	11	0
1252	26	2	4	1	0	0	0	0	0	0	0	0	0	0	0	0	3	2	0.13	0.13	1	37	0	11	0
1252	26	3	1	0	0	20	0	1	12	0	0	25	1000	0	0	0	3	2	0.13	0.13	1	37	0	11	0
1252	26	3	2	0	1	20	0	1	12	1	0	32	1280	0	1	0	3	2	0.13	0.13	1	37	0	11	0
1252	26	3	3	0	0	10	1	0	16	0	1	28	1120	0	0	0	3	2	0.13	0.13	1	37	0	11	0
1252	26	3	4	1	0	0	0	0	0	0	0	0	0	0	0	0	3	2	0.13	0.13	1	37	0	11	0
1252	26	4	1	0	0	10	1	0	12	1	0	25	1000	0	1	0	3	2	0.13	0.13	1	37	0	11	0
1252	26	4	2	0	1	30	0	0	16	1	0	32	1280	0	0	0	3	2	0.13	0.13	1	37	0	11	0
1252	26	4	3	0	0	20	0	1	8	0	1	28	1120	1	0	0	3	2	0.13	0.13	1	37	0	11	0
1252	26	4	4	1	0	0	0	0	0	0	0	0	0	0	0	0	3	2	0.13	0.13	1	37	0	11	0
1252	26	5	1	0	0	20	0	1	16	1	0	28	1120	1	0	0	3	2	0.13	0.13	1	37	0	11	0
1252	26	5	2	0	1	30	0	0	12	1	0	32	1280	0	0	0	3	2	0.13	0.13	1	37	0	11	0
1252	26	5	3	0	0	10	1	0	8	0	1	25	1000	0	0	0	3	2	0.13	0.13	1	37	0	11	0
1252	26	5	4	1	0	0	0	0	0	0	0	0	0	0	0	0	3	2	0.13	0.13	1	37	0	11	0
1252	26	6	1	0	0	10	1	0	16	1	0	28	1120	0	0	0	3	2	0.13	0.13	1	37	0	11	0
1252	26	6	2	0	1	20	0	1	12	0	1	32	1280	0	1	0	3	2	0.13	0.13	1	37	0	11	0
1252	26	6	3	0	0	30	0	0	8	0	1	28	1120	1	0	0	3	2	0.13	0.13	1	37	0	11	0
1252	26	6	4	1	0	0	0	0	0	0	0	0	0	0	0	0	3	2	0.13	0.13	1	37	0	11	0
1252	26	7	1	0	0	30	0	0	12	0	0	28	1120	0	1	0	3	2	0.13	0.13	1	37	0	11	0
1252	26	7	2	0	0	10	1	0	16	0	0	32	1280	0	1	0	3	2	0.13	0.13	1	37	0	11	0
1252	26	7	3	0	1	20	0	1	8	0	1	25	1000	0	0	0	3	2	0.13	0.13	1	37	0	11	0
1252	26	7	4	1	0	0	0	0	0	0	0	0	0	0	0	0	3	2	0.13	0.13	1	37	0	11	0
1252	26	8	1	0	0	20	0	1	16	0	1	25	1000	0	1	0	3	2	0.13	0.13	1	37	0	11	0
1252	26	8	2	0	0	20	0	1	8	0	0	28	1120	0	1	0	3	2	0.13	0.13	1	37	0	11	0
1252	26	8	3	0	0	10	1	0	12	1	0	32	1280	1	0	0	3	2	0.13	0.13	1	37	0	11	0
1252	26	8	4	1	1	0	0	0	0	0	0	0	0	0	0	0	3	2	0.13	0.13	1	37	0	11	0
1252	26	9	1	0	0	10	1	0	12	0	1	32	1280	0	0	0	3	2	0.13	0.13	1	37	0	11	0
1252	26	9	2	0	1	30	0	0	16	1	0	25	1000	1	0	0	3	2	0.13	0.13	1	37	0	11	0
1252	26	9	3	0	0	30	0	0	16	1	0	28	1120	0	1	0	3	2	0.13	0.13	1	37	0	11	0
1252	26	9	4	1	0	0	0	0	0	0	0	0	0	0	0	0	3	2	0.13	0.13	1	37	0	11	0
1261	27	1	1	0	0	10	1	0	12	1	0	28	1120	0	0	1	6	6	4.45	0.26	0	46	0	12	5
1261	27	1	2	0	1	10	1	0	16	0	1	32	1280	0	1	1	6	6	4.45	0.26	0	46	0	12	5
1261	27	1	3	0	0	20	0	1	12	0	1	28	1120	0	1	1	6	6	4.45	0.26	0	46	0	12	5
1261	27	1	4	1	0	0	0	0	0	0	0	0	0	0	0	1	6	6	4.45	0.26	0	46	0	12	5
1261	27	2	1	0	0	20	0	1	12	1	0	28	1120	0	0	1	6	6	4.45	0.26	0	46	0	12	5
1261	27	2	2	0	1	20	0	1	16	0	1	32	1280	0	1	1	6	6	4.45	0.26	0	46	0	12	5
1261	27	2	3	0	0	10	1	0	12	0	1	28	1120	0	1	1	6	6	4.45	0.26	0	46	0	12	5
1261	27	2	4	1	0	0	0	0	0	0	0	0	0	0	0	1	6	6	4.45	0.26	0	46	0	12	5
1261	27	3	1	0	0	20	0	1	12	0	0	25	1000	0	0	1	6	6	4.45	0.26	0	46	0	12	5
1261	27	3	2	0	1	20	0	1	12	1	0	32	1280	0	1	1	6	6	4.45	0.26	0	46	0	12	5
1261	27	3	3	0	0	10	1	0	16	0	1	28	1120	0	0	1	6	6	4.45	0.26	0	46	0	12	5
1261	27	3	4	1	0	0	0	0	0	0	0	0	0	0	0	1	6	6	4.45	0.26	0	46	0	12	5
1261	27	4	1	0	1	10	1	0	12	1	0	25	1000	0	1	1	6	6	4.45	0.26	0	46	0	12	5
1261	27	4	2	0	0	30	0	0	16	1	0	32	1280	0	0	1	6	6	4.45	0.26	0	46	0	12	5
1261	27	4	3	0	0	20	0	1	8	0	1	28	1120	1	0	1	6	6	4.45	0.26	0	46	0	12	5
1261	27	4	4	1	0	0	0	0	0	0	0	0	0	0	0	1	6	6	4.45	0.26	0	46	0	12	5
1261	27	5	1	0	1	20	0	1	16	1	0	28	1120	1	0	1	6	6	4.45	0.26	0	46	0	12	5
1261	27	5	2	0	0	30	0	0	12	1	0	32	1280	0	0	1	6	6	4.45	0.26	0	46	0	12	5
1261	27	5	3	0	0	10	1	0	8	0	1	25	1000	0	0	1	6	6	4.45	0.26	0	46	0	12	5
1261	27	5	4	1	0	0	0	0	0	0	0	0	0	0	0	1	6	6	4.45	0.26	0	46	0	12	5
1261	27	6	1	0	1	10	1	0	16	1	0	28	1120	0	0	1	6	6	4.45	0.26	0	46	0	12	5
1261	27	6	2	0	0	20	0	1	12	0	1	32	1280	0	1	1	6	6	4.45	0.26	0	46	0	12	5
1261	27	6	3	0	0	30	0	0	8	0	1	28	1120	1	0	1	6	6	4.45	0.26	0	46	0	12	5
1261	27	6	4	1	0	0	0	0	0	0	0	0	0	0	0	1	6	6	4.45	0.26	0	46	0	12	5
1261	27	7	1	0	0	30	0	0	12	0	0	28	1120	0	1	1	6	6	4.45	0.26	0	46	0	12	5
1261	27	7	2	0	1	10	1	0	16	0	0	32	1280	0	1	1	6	6	4.45	0.26	0	46	0	12	5
1261	27	7	3	0	0	20	0	1	8	0	1	25	1000	0	0	1	6	6	4.45	0.26	0	46	0	12	5
1261	27	7	4	1	0	0	0	0	0	0	0	0	0	0	0	1	6	6	4.45	0.26	0	46	0	12	5
1261	27	8	1	0	0	20	0	1	16	0	1	25	1000	0	1	1	6	6	4.45	0.26	0	46	0	12	5
1261	27	8	2	0	0	20	0	1	8	0	0	28	1120	0	1	1	6	6	4.45	0.26	0	46	0	12	5
1261	27	8	3	0	1	10	1	0	12	1	0	32	1280	1	0	1	6	6	4.45	0.26	0	46	0	12	5
1261	27	8	4	1	0	0	0	0	0	0	0	0	0	0	0	1	6	6	4.45	0.26	0	46	0	12	5
1261	27	9	1	0	0	10	1	0	12	0	1	32	1280	0	0	1	6	6	4.45	0.26	0	46	0	12	5
1261	27	9	2	0	0	30	0	0	16	1	0	25	1000	1	0	1	6	6	4.45	0.26	0	46	0	12	5
1261	27	9	3	0	1	30	0	0	16	1	0	28	1120	0	1	1	6	6	4.45	0.26	0	46	0	12	5
1261	27	9	4	1	0	0	0	0	0	0	0	0	0	0	0	1	6	6	4.45	0.26	0	46	0	12	5
1262	27	1	1	0	1	10	1	0	12	1	0	28	1120	0	0	1	6	6	4.45	4.45	1	44	1	1	5
1262	27	1	2	0	0	10	1	0	16	0	1	32	1280	0	1	1	6	6	4.45	4.45	1	44	1	1	5
1262	27	1	3	0	0	20	0	1	12	0	1	28	1120	0	1	1	6	6	4.45	4.45	1	44	1	1	5
1262	27	1	4	1	0	0	0	0	0	0	0	0	0	0	0	1	6	6	4.45	4.45	1	44	1	1	5
1262	27	2	1	0	0	20	0	1	12	1	0	28	1120	0	0	1	6	6	4.45	4.45	1	44	1	1	5
1262	27	2	2	0	1	20	0	1	16	0	1	32	1280	0	1	1	6	6	4.45	4.45	1	44	1	1	5
1262	27	2	3	0	0	10	1	0	12	0	1	28	1120	0	1	1	6	6	4.45	4.45	1	44	1	1	5
1262	27	2	4	1	0	0	0	0	0	0	0	0	0	0	0	1	6	6	4.45	4.45	1	44	1	1	5
1262	27	3	1	0	0	20	0	1	12	0	0	25	1000	0	0	1	6	6	4.45	4.45	1	44	1	1	5
1262	27	3	2	0	0	20	0	1	12	1	0	32	1280	0	1	1	6	6	4.45	4.45	1	44	1	1	5
1262	27	3	3	0	1	10	1	0	16	0	1	28	1120	0	0	1	6	6	4.45	4.45	1	44	1	1	5
1262	27	3	4	1	0	0	0	0	0	0	0	0	0	0	0	1	6	6	4.45	4.45	1	44	1	1	5
1262	27	4	1	0	0	10	1	0	12	1	0	25	1000	0	1	1	6	6	4.45	4.45	1	44	1	1	5
1262	27	4	2	0	1	30	0	0	16	1	0	32	1280	0	0	1	6	6	4.45	4.45	1	44	1	1	5
1262	27	4	3	0	0	20	0	1	8	0	1	28	1120	1	0	1	6	6	4.45	4.45	1	44	1	1	5
1262	27	4	4	1	0	0	0	0	0	0	0	0	0	0	0	1	6	6	4.45	4.45	1	44	1	1	5
1262	27	5	1	0	1	20	0	1	16	1	0	28	1120	1	0	1	6	6	4.45	4.45	1	44	1	1	5
1262	27	5	2	0	0	30	0	0	12	1	0	32	1280	0	0	1	6	6	4.45	4.45	1	44	1	1	5
1262	27	5	3	0	0	10	1	0	8	0	1	25	1000	0	0	1	6	6	4.45	4.45	1	44	1	1	5
1262	27	5	4	1	0	0	0	0	0	0	0	0	0	0	0	1	6	6	4.45	4.45	1	44	1	1	5
1262	27	6	1	0	1	10	1	0	16	1	0	28	1120	0	0	1	6	6	4.45	4.45	1	44	1	1	5
1262	27	6	2	0	0	20	0	1	12	0	1	32	1280	0	1	1	6	6	4.45	4.45	1	44	1	1	5
1262	27	6	3	0	0	30	0	0	8	0	1	28	1120	1	0	1	6	6	4.45	4.45	1	44	1	1	5
1262	27	6	4	1	0	0	0	0	0	0	0	0	0	0	0	1	6	6	4.45	4.45	1	44	1	1	5
1262	27	7	1	0	0	30	0	0	12	0	0	28	1120	0	1	1	6	6	4.45	4.45	1	44	1	1	5
1262	27	7	2	0	1	10	1	0	16	0	0	32	1280	0	1	1	6	6	4.45	4.45	1	44	1	1	5
1262	27	7	3	0	0	20	0	1	8	0	1	25	1000	0	0	1	6	6	4.45	4.45	1	44	1	1	5
1262	27	7	4	1	0	0	0	0	0	0	0	0	0	0	0	1	6	6	4.45	4.45	1	44	1	1	5
1262	27	8	1	0	1	20	0	1	16	0	1	25	1000	0	1	1	6	6	4.45	4.45	1	44	1	1	5
1262	27	8	2	0	0	20	0	1	8	0	0	28	1120	0	1	1	6	6	4.45	4.45	1	44	1	1	5
1262	27	8	3	0	0	10	1	0	12	1	0	32	1280	1	0	1	6	6	4.45	4.45	1	44	1	1	5
1262	27	8	4	1	0	0	0	0	0	0	0	0	0	0	0	1	6	6	4.45	4.45	1	44	1	1	5
1262	27	9	1	0	0	10	1	0	12	0	1	32	1280	0	0	1	6	6	4.45	4.45	1	44	1	1	5
1262	27	9	2	0	1	30	0	0	16	1	0	25	1000	1	0	1	6	6	4.45	4.45	1	44	1	1	5
1262	27	9	3	0	0	30	0	0	16	1	0	28	1120	0	1	1	6	6	4.45	4.45	1	44	1	1	5
1262	27	9	4	1	0	0	0	0	0	0	0	0	0	0	0	1	6	6	4.45	4.45	1	44	1	1	5
1271	28	1	1	0	0	10	1	0	12	1	0	28	1120	0	0	3	2	2	0.4	1.02	0	73	0	5	0
1271	28	1	2	0	0	10	1	0	16	0	1	32	1280	0	1	3	2	2	0.4	1.02	0	73	0	5	0
1271	28	1	3	0	0	20	0	1	12	0	1	28	1120	0	1	3	2	2	0.4	1.02	0	73	0	5	0
1271	28	1	4	1	1	0	0	0	0	0	0	0	0	0	0	3	2	2	0.4	1.02	0	73	0	5	0
1271	28	2	1	0	0	20	0	1	12	1	0	28	1120	0	0	3	2	2	0.4	1.02	0	73	0	5	0
1271	28	2	2	0	1	20	0	1	16	0	1	32	1280	0	1	3	2	2	0.4	1.02	0	73	0	5	0
1271	28	2	3	0	0	10	1	0	12	0	1	28	1120	0	1	3	2	2	0.4	1.02	0	73	0	5	0
1271	28	2	4	1	0	0	0	0	0	0	0	0	0	0	0	3	2	2	0.4	1.02	0	73	0	5	0
1271	28	3	1	0	0	20	0	1	12	0	0	25	1000	0	0	3	2	2	0.4	1.02	0	73	0	5	0
1271	28	3	2	0	0	20	0	1	12	1	0	32	1280	0	1	3	2	2	0.4	1.02	0	73	0	5	0
1271	28	3	3	0	1	10	1	0	16	0	1	28	1120	0	0	3	2	2	0.4	1.02	0	73	0	5	0
1271	28	3	4	1	0	0	0	0	0	0	0	0	0	0	0	3	2	2	0.4	1.02	0	73	0	5	0
1271	28	4	1	0	0	10	1	0	12	1	0	25	1000	0	1	3	2	2	0.4	1.02	0	73	0	5	0
1271	28	4	2	0	0	30	0	0	16	1	0	32	1280	0	0	3	2	2	0.4	1.02	0	73	0	5	0
1271	28	4	3	0	0	20	0	1	8	0	1	28	1120	1	0	3	2	2	0.4	1.02	0	73	0	5	0
1271	28	4	4	1	1	0	0	0	0	0	0	0	0	0	0	3	2	2	0.4	1.02	0	73	0	5	0
1271	28	5	1	0	0	20	0	1	16	1	0	28	1120	1	0	3	2	2	0.4	1.02	0	73	0	5	0
1271	28	5	2	0	0	30	0	0	12	1	0	32	1280	0	0	3	2	2	0.4	1.02	0	73	0	5	0
1271	28	5	3	0	1	10	1	0	8	0	1	25	1000	0	0	3	2	2	0.4	1.02	0	73	0	5	0
1271	28	5	4	1	0	0	0	0	0	0	0	0	0	0	0	3	2	2	0.4	1.02	0	73	0	5	0
1271	28	6	1	0	0	10	1	0	16	1	0	28	1120	0	0	3	2	2	0.4	1.02	0	73	0	5	0
1271	28	6	2	0	0	20	0	1	12	0	1	32	1280	0	1	3	2	2	0.4	1.02	0	73	0	5	0
1271	28	6	3	0	0	30	0	0	8	0	1	28	1120	1	0	3	2	2	0.4	1.02	0	73	0	5	0
1271	28	6	4	1	1	0	0	0	0	0	0	0	0	0	0	3	2	2	0.4	1.02	0	73	0	5	0
1271	28	7	1	0	0	30	0	0	12	0	0	28	1120	0	1	3	2	2	0.4	1.02	0	73	0	5	0
1271	28	7	2	0	0	10	1	0	16	0	0	32	1280	0	1	3	2	2	0.4	1.02	0	73	0	5	0
1271	28	7	3	0	0	20	0	1	8	0	1	25	1000	0	0	3	2	2	0.4	1.02	0	73	0	5	0
1271	28	7	4	1	1	0	0	0	0	0	0	0	0	0	0	3	2	2	0.4	1.02	0	73	0	5	0
1271	28	8	1	0	1	20	0	1	16	0	1	25	1000	0	1	3	2	2	0.4	1.02	0	73	0	5	0
1271	28	8	2	0	0	20	0	1	8	0	0	28	1120	0	1	3	2	2	0.4	1.02	0	73	0	5	0
1271	28	8	3	0	0	10	1	0	12	1	0	32	1280	1	0	3	2	2	0.4	1.02	0	73	0	5	0
1271	28	8	4	1	0	0	0	0	0	0	0	0	0	0	0	3	2	2	0.4	1.02	0	73	0	5	0
1271	28	9	1	0	0	10	1	0	12	0	1	32	1280	0	0	3	2	2	0.4	1.02	0	73	0	5	0
1271	28	9	2	0	0	30	0	0	16	1	0	25	1000	1	0	3	2	2	0.4	1.02	0	73	0	5	0
1271	28	9	3	0	1	30	0	0	16	1	0	28	1120	0	1	3	2	2	0.4	1.02	0	73	0	5	0
1271	28	9	4	1	0	0	0	0	0	0	0	0	0	0	0	3	2	2	0.4	1.02	0	73	0	5	0
1272	28	1	1	0	1	10	1	0	12	1	0	28	1120	0	0	3	2	2	1.21	1.21	1	71	1	4	1
1272	28	1	2	0	0	10	1	0	16	0	1	32	1280	0	1	3	2	2	1.21	1.21	1	71	1	4	1
1272	28	1	3	0	0	20	0	1	12	0	1	28	1120	0	1	3	2	2	1.21	1.21	1	71	1	4	1
1272	28	1	4	1	0	0	0	0	0	0	0	0	0	0	0	3	2	2	1.21	1.21	1	71	1	4	1
1272	28	2	1	0	0	20	0	1	12	1	0	28	1120	0	0	3	2	2	1.21	1.21	1	71	1	4	1
1272	28	2	2	0	1	20	0	1	16	0	1	32	1280	0	1	3	2	2	1.21	1.21	1	71	1	4	1
1272	28	2	3	0	0	10	1	0	12	0	1	28	1120	0	1	3	2	2	1.21	1.21	1	71	1	4	1
1272	28	2	4	1	0	0	0	0	0	0	0	0	0	0	0	3	2	2	1.21	1.21	1	71	1	4	1
1272	28	3	1	0	0	20	0	1	12	0	0	25	1000	0	0	3	2	2	1.21	1.21	1	71	1	4	1
1272	28	3	2	0	0	20	0	1	12	1	0	32	1280	0	1	3	2	2	1.21	1.21	1	71	1	4	1
1272	28	3	3	0	1	10	1	0	16	0	1	28	1120	0	0	3	2	2	1.21	1.21	1	71	1	4	1
1272	28	3	4	1	0	0	0	0	0	0	0	0	0	0	0	3	2	2	1.21	1.21	1	71	1	4	1
1272	28	4	1	0	0	10	1	0	12	1	0	25	1000	0	1	3	2	2	1.21	1.21	1	71	1	4	1
1272	28	4	2	0	1	30	0	0	16	1	0	32	1280	0	0	3	2	2	1.21	1.21	1	71	1	4	1
1272	28	4	3	0	0	20	0	1	8	0	1	28	1120	1	0	3	2	2	1.21	1.21	1	71	1	4	1
1272	28	4	4	1	0	0	0	0	0	0	0	0	0	0	0	3	2	2	1.21	1.21	1	71	1	4	1
1272	28	5	1	0	1	20	0	1	16	1	0	28	1120	1	0	3	2	2	1.21	1.21	1	71	1	4	1
1272	28	5	2	0	0	30	0	0	12	1	0	32	1280	0	0	3	2	2	1.21	1.21	1	71	1	4	1
1272	28	5	3	0	0	10	1	0	8	0	1	25	1000	0	0	3	2	2	1.21	1.21	1	71	1	4	1
1272	28	5	4	1	0	0	0	0	0	0	0	0	0	0	0	3	2	2	1.21	1.21	1	71	1	4	1
1272	28	6	1	0	1	10	1	0	16	1	0	28	1120	0	0	3	2	2	1.21	1.21	1	71	1	4	1
1272	28	6	2	0	0	20	0	1	12	0	1	32	1280	0	1	3	2	2	1.21	1.21	1	71	1	4	1
1272	28	6	3	0	0	30	0	0	8	0	1	28	1120	1	0	3	2	2	1.21	1.21	1	71	1	4	1
1272	28	6	4	1	0	0	0	0	0	0	0	0	0	0	0	3	2	2	1.21	1.21	1	71	1	4	1
1272	28	7	1	0	0	30	0	0	12	0	0	28	1120	0	1	3	2	2	1.21	1.21	1	71	1	4	1
1272	28	7	2	0	0	10	1	0	16	0	0	32	1280	0	1	3	2	2	1.21	1.21	1	71	1	4	1
1272	28	7	3	0	0	20	0	1	8	0	1	25	1000	0	0	3	2	2	1.21	1.21	1	71	1	4	1
1272	28	7	4	1	1	0	0	0	0	0	0	0	0	0	0	3	2	2	1.21	1.21	1	71	1	4	1
1272	28	8	1	0	1	20	0	1	16	0	1	25	1000	0	1	3	2	2	1.21	1.21	1	71	1	4	1
1272	28	8	2	0	0	20	0	1	8	0	0	28	1120	0	1	3	2	2	1.21	1.21	1	71	1	4	1
1272	28	8	3	0	0	10	1	0	12	1	0	32	1280	1	0	3	2	2	1.21	1.21	1	71	1	4	1
1272	28	8	4	1	0	0	0	0	0	0	0	0	0	0	0	3	2	2	1.21	1.21	1	71	1	4	1
1272	28	9	1	0	0	10	1	0	12	0	1	32	1280	0	0	3	2	2	1.21	1.21	1	71	1	4	1
1272	28	9	2	0	1	30	0	0	16	1	0	25	1000	1	0	3	2	2	1.21	1.21	1	71	1	4	1
1272	28	9	3	0	0	30	0	0	16	1	0	28	1120	0	1	3	2	2	1.21	1.21	1	71	1	4	1
1272	28	9	4	1	0	0	0	0	0	0	0	0	0	0	0	3	2	2	1.21	1.21	1	71	1	4	1
1281	29	1	1	0	0	10	1	0	12	1	0	28	1120	0	0	3	2	2	1.21	1.21	0	71	0	2	1
1281	29	1	2	0	0	10	1	0	16	0	1	32	1280	0	1	3	2	2	1.21	1.21	0	71	0	2	1
1281	29	1	3	0	0	20	0	1	12	0	1	28	1120	0	1	3	2	2	1.21	1.21	0	71	0	2	1
1281	29	1	4	1	1	0	0	0	0	0	0	0	0	0	0	3	2	2	1.21	1.21	0	71	0	2	1
1281	29	2	1	0	0	20	0	1	12	1	0	28	1120	0	0	3	2	2	1.21	1.21	0	71	0	2	1
1281	29	2	2	0	0	20	0	1	16	0	1	32	1280	0	1	3	2	2	1.21	1.21	0	71	0	2	1
1281	29	2	3	0	0	10	1	0	12	0	1	28	1120	0	1	3	2	2	1.21	1.21	0	71	0	2	1
1281	29	2	4	1	1	0	0	0	0	0	0	0	0	0	0	3	2	2	1.21	1.21	0	71	0	2	1
1281	29	3	1	0	0	20	0	1	12	0	0	25	1000	0	0	3	2	2	1.21	1.21	0	71	0	2	1
1281	29	3	2	0	0	20	0	1	12	1	0	32	1280	0	1	3	2	2	1.21	1.21	0	71	0	2	1
1281	29	3	3	0	0	10	1	0	16	0	1	28	1120	0	0	3	2	2	1.21	1.21	0	71	0	2	1
1281	29	3	4	1	1	0	0	0	0	0	0	0	0	0	0	3	2	2	1.21	1.21	0	71	0	2	1
1281	29	4	1	0	0	10	1	0	12	1	0	25	1000	0	1	3	2	2	1.21	1.21	0	71	0	2	1
1281	29	4	2	0	0	30	0	0	16	1	0	32	1280	0	0	3	2	2	1.21	1.21	0	71	0	2	1
1281	29	4	3	0	0	20	0	1	8	0	1	28	1120	1	0	3	2	2	1.21	1.21	0	71	0	2	1
1281	29	4	4	1	1	0	0	0	0	0	0	0	0	0	0	3	2	2	1.21	1.21	0	71	0	2	1
1281	29	5	1	0	0	20	0	1	16	1	0	28	1120	1	0	3	2	2	1.21	1.21	0	71	0	2	1
1281	29	5	2	0	0	30	0	0	12	1	0	32	1280	0	0	3	2	2	1.21	1.21	0	71	0	2	1
1281	29	5	3	0	0	10	1	0	8	0	1	25	1000	0	0	3	2	2	1.21	1.21	0	71	0	2	1
1281	29	5	4	1	1	0	0	0	0	0	0	0	0	0	0	3	2	2	1.21	1.21	0	71	0	2	1
1281	29	6	1	0	0	10	1	0	16	1	0	28	1120	0	0	3	2	2	1.21	1.21	0	71	0	2	1
1281	29	6	2	0	0	20	0	1	12	0	1	32	1280	0	1	3	2	2	1.21	1.21	0	71	0	2	1
1281	29	6	3	0	0	30	0	0	8	0	1	28	1120	1	0	3	2	2	1.21	1.21	0	71	0	2	1
1281	29	6	4	1	1	0	0	0	0	0	0	0	0	0	0	3	2	2	1.21	1.21	0	71	0	2	1
1281	29	7	1	0	0	30	0	0	12	0	0	28	1120	0	1	3	2	2	1.21	1.21	0	71	0	2	1
1281	29	7	2	0	0	10	1	0	16	0	0	32	1280	0	1	3	2	2	1.21	1.21	0	71	0	2	1
1281	29	7	3	0	0	20	0	1	8	0	1	25	1000	0	0	3	2	2	1.21	1.21	0	71	0	2	1
1281	29	7	4	1	1	0	0	0	0	0	0	0	0	0	0	3	2	2	1.21	1.21	0	71	0	2	1
1281	29	8	1	0	0	20	0	1	16	0	1	25	1000	0	1	3	2	2	1.21	1.21	0	71	0	2	1
1281	29	8	2	0	0	20	0	1	8	0	0	28	1120	0	1	3	2	2	1.21	1.21	0	71	0	2	1
1281	29	8	3	0	0	10	1	0	12	1	0	32	1280	1	0	3	2	2	1.21	1.21	0	71	0	2	1
1281	29	8	4	1	1	0	0	0	0	0	0	0	0	0	0	3	2	2	1.21	1.21	0	71	0	2	1
1281	29	9	1	0	0	10	1	0	12	0	1	32	1280	0	0	3	2	2	1.21	1.21	0	71	0	2	1
1281	29	9	2	0	0	30	0	0	16	1	0	25	1000	1	0	3	2	2	1.21	1.21	0	71	0	2	1
1281	29	9	3	0	0	30	0	0	16	1	0	28	1120	0	1	3	2	2	1.21	1.21	0	71	0	2	1
1281	29	9	4	1	1	0	0	0	0	0	0	0	0	0	0	3	2	2	1.21	1.21	0	71	0	2	1
1282	29	1	1	0	0	10	1	0	12	1	0	28	1120	0	0	3	2	2	1.21	1.29	1	68	1	0	0
1282	29	1	2	0	0	10	1	0	16	0	1	32	1280	0	1	3	2	2	1.21	1.29	1	68	1	0	0
1282	29	1	3	0	0	20	0	1	12	0	1	28	1120	0	1	3	2	2	1.21	1.29	1	68	1	0	0
1282	29	1	4	1	1	0	0	0	0	0	0	0	0	0	0	3	2	2	1.21	1.29	1	68	1	0	0
1282	29	2	1	0	0	20	0	1	12	1	0	28	1120	0	0	3	2	2	1.21	1.29	1	68	1	0	0
1282	29	2	2	0	0	20	0	1	16	0	1	32	1280	0	1	3	2	2	1.21	1.29	1	68	1	0	0
1282	29	2	3	0	0	10	1	0	12	0	1	28	1120	0	1	3	2	2	1.21	1.29	1	68	1	0	0
1282	29	2	4	1	1	0	0	0	0	0	0	0	0	0	0	3	2	2	1.21	1.29	1	68	1	0	0
1282	29	3	1	0	0	20	0	1	12	0	0	25	1000	0	0	3	2	2	1.21	1.29	1	68	1	0	0
1282	29	3	2	0	0	20	0	1	12	1	0	32	1280	0	1	3	2	2	1.21	1.29	1	68	1	0	0
1282	29	3	3	0	0	10	1	0	16	0	1	28	1120	0	0	3	2	2	1.21	1.29	1	68	1	0	0
1282	29	3	4	1	1	0	0	0	0	0	0	0	0	0	0	3	2	2	1.21	1.29	1	68	1	0	0
1282	29	4	1	0	0	10	1	0	12	1	0	25	1000	0	1	3	2	2	1.21	1.29	1	68	1	0	0
1282	29	4	2	0	0	30	0	0	16	1	0	32	1280	0	0	3	2	2	1.21	1.29	1	68	1	0	0
1282	29	4	3	0	0	20	0	1	8	0	1	28	1120	1	0	3	2	2	1.21	1.29	1	68	1	0	0
1282	29	4	4	1	1	0	0	0	0	0	0	0	0	0	0	3	2	2	1.21	1.29	1	68	1	0	0
1282	29	5	1	0	0	20	0	1	16	1	0	28	1120	1	0	3	2	2	1.21	1.29	1	68	1	0	0
1282	29	5	2	0	0	30	0	0	12	1	0	32	1280	0	0	3	2	2	1.21	1.29	1	68	1	0	0
1282	29	5	3	0	0	10	1	0	8	0	1	25	1000	0	0	3	2	2	1.21	1.29	1	68	1	0	0
1282	29	5	4	1	1	0	0	0	0	0	0	0	0	0	0	3	2	2	1.21	1.29	1	68	1	0	0
1282	29	6	1	0	0	10	1	0	16	1	0	28	1120	0	0	3	2	2	1.21	1.29	1	68	1	0	0
1282	29	6	2	0	0	20	0	1	12	0	1	32	1280	0	1	3	2	2	1.21	1.29	1	68	1	0	0
1282	29	6	3	0	0	30	0	0	8	0	1	28	1120	1	0	3	2	2	1.21	1.29	1	68	1	0	0
1282	29	6	4	1	1	0	0	0	0	0	0	0	0	0	0	3	2	2	1.21	1.29	1	68	1	0	0
1282	29	7	1	0	0	30	0	0	12	0	0	28	1120	0	1	3	2	2	1.21	1.29	1	68	1	0	0
1282	29	7	2	0	0	10	1	0	16	0	0	32	1280	0	1	3	2	2	1.21	1.29	1	68	1	0	0
1282	29	7	3	0	0	20	0	1	8	0	1	25	1000	0	0	3	2	2	1.21	1.29	1	68	1	0	0
1282	29	7	4	1	1	0	0	0	0	0	0	0	0	0	0	3	2	2	1.21	1.29	1	68	1	0	0
1282	29	8	1	0	0	20	0	1	16	0	1	25	1000	0	1	3	2	2	1.21	1.29	1	68	1	0	0
1282	29	8	2	0	0	20	0	1	8	0	0	28	1120	0	1	3	2	2	1.21	1.29	1	68	1	0	0
1282	29	8	3	0	0	10	1	0	12	1	0	32	1280	1	0	3	2	2	1.21	1.29	1	68	1	0	0
1282	29	8	4	1	1	0	0	0	0	0	0	0	0	0	0	3	2	2	1.21	1.29	1	68	1	0	0
1282	29	9	1	0	0	10	1	0	12	0	1	32	1280	0	0	3	2	2	1.21	1.29	1	68	1	0	0
1282	29	9	2	0	0	30	0	0	16	1	0	25	1000	1	0	3	2	2	1.21	1.29	1	68	1	0	0
1282	29	9	3	0	0	30	0	0	16	1	0	28	1120	0	1	3	2	2	1.21	1.29	1	68	1	0	0
1282	29	9	4	1	1	0	0	0	0	0	0	0	0	0	0	3	2	2	1.21	1.29	1	68	1	0	0
1291	30	1	1	0	0	10	1	0	12	1	0	28	1120	0	0	3	5	4	0.3	0.32	0	57	1	0	0
1291	30	1	2	0	0	10	1	0	16	0	1	32	1280	0	1	3	5	4	0.3	0.32	0	57	1	0	0
1291	30	1	3	0	0	20	0	1	12	0	1	28	1120	0	1	3	5	4	0.3	0.32	0	57	1	0	0
1291	30	1	4	1	1	0	0	0	0	0	0	0	0	0	0	3	5	4	0.3	0.32	0	57	1	0	0
1291	30	2	1	0	0	20	0	1	12	1	0	28	1120	0	0	3	5	4	0.3	0.32	0	57	1	0	0
1291	30	2	2	0	0	20	0	1	16	0	1	32	1280	0	1	3	5	4	0.3	0.32	0	57	1	0	0
1291	30	2	3	0	0	10	1	0	12	0	1	28	1120	0	1	3	5	4	0.3	0.32	0	57	1	0	0
1291	30	2	4	1	1	0	0	0	0	0	0	0	0	0	0	3	5	4	0.3	0.32	0	57	1	0	0
1291	30	3	1	0	0	20	0	1	12	0	0	25	1000	0	0	3	5	4	0.3	0.32	0	57	1	0	0
1291	30	3	2	0	0	20	0	1	12	1	0	32	1280	0	1	3	5	4	0.3	0.32	0	57	1	0	0
1291	30	3	3	0	0	10	1	0	16	0	1	28	1120	0	0	3	5	4	0.3	0.32	0	57	1	0	0
1291	30	3	4	1	1	0	0	0	0	0	0	0	0	0	0	3	5	4	0.3	0.32	0	57	1	0	0
1291	30	4	1	0	0	10	1	0	12	1	0	25	1000	0	1	3	5	4	0.3	0.32	0	57	1	0	0
1291	30	4	2	0	0	30	0	0	16	1	0	32	1280	0	0	3	5	4	0.3	0.32	0	57	1	0	0
1291	30	4	3	0	0	20	0	1	8	0	1	28	1120	1	0	3	5	4	0.3	0.32	0	57	1	0	0
1291	30	4	4	1	1	0	0	0	0	0	0	0	0	0	0	3	5	4	0.3	0.32	0	57	1	0	0
1291	30	5	1	0	0	20	0	1	16	1	0	28	1120	1	0	3	5	4	0.3	0.32	0	57	1	0	0
1291	30	5	2	0	0	30	0	0	12	1	0	32	1280	0	0	3	5	4	0.3	0.32	0	57	1	0	0
1291	30	5	3	0	0	10	1	0	8	0	1	25	1000	0	0	3	5	4	0.3	0.32	0	57	1	0	0
1291	30	5	4	1	1	0	0	0	0	0	0	0	0	0	0	3	5	4	0.3	0.32	0	57	1	0	0
1291	30	6	1	0	0	10	1	0	16	1	0	28	1120	0	0	3	5	4	0.3	0.32	0	57	1	0	0
1291	30	6	2	0	0	20	0	1	12	0	1	32	1280	0	1	3	5	4	0.3	0.32	0	57	1	0	0
1291	30	6	3	0	0	30	0	0	8	0	1	28	1120	1	0	3	5	4	0.3	0.32	0	57	1	0	0
1291	30	6	4	1	1	0	0	0	0	0	0	0	0	0	0	3	5	4	0.3	0.32	0	57	1	0	0
1291	30	7	1	0	0	30	0	0	12	0	0	28	1120	0	1	3	5	4	0.3	0.32	0	57	1	0	0
1291	30	7	2	0	0	10	1	0	16	0	0	32	1280	0	1	3	5	4	0.3	0.32	0	57	1	0	0
1291	30	7	3	0	0	20	0	1	8	0	1	25	1000	0	0	3	5	4	0.3	0.32	0	57	1	0	0
1291	30	7	4	1	1	0	0	0	0	0	0	0	0	0	0	3	5	4	0.3	0.32	0	57	1	0	0
1291	30	8	1	0	0	20	0	1	16	0	1	25	1000	0	1	3	5	4	0.3	0.32	0	57	1	0	0
1291	30	8	2	0	0	20	0	1	8	0	0	28	1120	0	1	3	5	4	0.3	0.32	0	57	1	0	0
1291	30	8	3	0	0	10	1	0	12	1	0	32	1280	1	0	3	5	4	0.3	0.32	0	57	1	0	0
1291	30	8	4	1	1	0	0	0	0	0	0	0	0	0	0	3	5	4	0.3	0.32	0	57	1	0	0
1291	30	9	1	0	0	10	1	0	12	0	1	32	1280	0	0	3	5	4	0.3	0.32	0	57	1	0	0
1291	30	9	2	0	0	30	0	0	16	1	0	25	1000	1	0	3	5	4	0.3	0.32	0	57	1	0	0
1291	30	9	3	0	0	30	0	0	16	1	0	28	1120	0	1	3	5	4	0.3	0.32	0	57	1	0	0
1291	30	9	4	1	1	0	0	0	0	0	0	0	0	0	0	3	5	4	0.3	0.32	0	57	1	0	0
1292	30	1	1	0	0	10	1	0	12	1	0	28	1120	0	0	3	4	4	0.3	0.3	1	49	1	0	3
1292	30	1	2	0	1	10	1	0	16	0	1	32	1280	0	1	3	4	4	0.3	0.3	1	49	1	0	3
1292	30	1	3	0	0	20	0	1	12	0	1	28	1120	0	1	3	4	4	0.3	0.3	1	49	1	0	3
1292	30	1	4	1	0	0	0	0	0	0	0	0	0	0	0	3	4	4	0.3	0.3	1	49	1	0	3
1292	30	2	1	0	0	20	0	1	12	1	0	28	1120	0	0	3	4	4	0.3	0.3	1	49	1	0	3
1292	30	2	2	0	1	20	0	1	16	0	1	32	1280	0	1	3	4	4	0.3	0.3	1	49	1	0	3
1292	30	2	3	0	0	10	1	0	12	0	1	28	1120	0	1	3	4	4	0.3	0.3	1	49	1	0	3
1292	30	2	4	1	0	0	0	0	0	0	0	0	0	0	0	3	4	4	0.3	0.3	1	49	1	0	3
1292	30	3	1	0	0	20	0	1	12	0	0	25	1000	0	0	3	4	4	0.3	0.3	1	49	1	0	3
1292	30	3	2	0	0	20	0	1	12	1	0	32	1280	0	1	3	4	4	0.3	0.3	1	49	1	0	3
1292	30	3	3	0	1	10	1	0	16	0	1	28	1120	0	0	3	4	4	0.3	0.3	1	49	1	0	3
1292	30	3	4	1	0	0	0	0	0	0	0	0	0	0	0	3	4	4	0.3	0.3	1	49	1	0	3
1292	30	4	1	0	0	10	1	0	12	1	0	25	1000	0	1	3	4	4	0.3	0.3	1	49	1	0	3
1292	30	4	2	0	1	30	0	0	16	1	0	32	1280	0	0	3	4	4	0.3	0.3	1	49	1	0	3
1292	30	4	3	0	0	20	0	1	8	0	1	28	1120	1	0	3	4	4	0.3	0.3	1	49	1	0	3
1292	30	4	4	1	0	0	0	0	0	0	0	0	0	0	0	3	4	4	0.3	0.3	1	49	1	0	3
1292	30	5	1	0	1	20	0	1	16	1	0	28	1120	1	0	3	4	4	0.3	0.3	1	49	1	0	3
1292	30	5	2	0	0	30	0	0	12	1	0	32	1280	0	0	3	4	4	0.3	0.3	1	49	1	0	3
1292	30	5	3	0	0	10	1	0	8	0	1	25	1000	0	0	3	4	4	0.3	0.3	1	49	1	0	3
1292	30	5	4	1	0	0	0	0	0	0	0	0	0	0	0	3	4	4	0.3	0.3	1	49	1	0	3
1292	30	6	1	0	1	10	1	0	16	1	0	28	1120	0	0	3	4	4	0.3	0.3	1	49	1	0	3
1292	30	6	2	0	0	20	0	1	12	0	1	32	1280	0	1	3	4	4	0.3	0.3	1	49	1	0	3
1292	30	6	3	0	0	30	0	0	8	0	1	28	1120	1	0	3	4	4	0.3	0.3	1	49	1	0	3
1292	30	6	4	1	0	0	0	0	0	0	0	0	0	0	0	3	4	4	0.3	0.3	1	49	1	0	3
1292	30	7	1	0	0	30	0	0	12	0	0	28	1120	0	1	3	4	4	0.3	0.3	1	49	1	0	3
1292	30	7	2	0	1	10	1	0	16	0	0	32	1280	0	1	3	4	4	0.3	0.3	1	49	1	0	3
1292	30	7	3	0	0	20	0	1	8	0	1	25	1000	0	0	3	4	4	0.3	0.3	1	49	1	0	3
1292	30	7	4	1	0	0	0	0	0	0	0	0	0	0	0	3	4	4	0.3	0.3	1	49	1	0	3
1292	30	8	1	0	0	20	0	1	16	0	1	25	1000	0	1	3	4	4	0.3	0.3	1	49	1	0	3
1292	30	8	2	0	1	20	0	1	8	0	0	28	1120	0	1	3	4	4	0.3	0.3	1	49	1	0	3
1292	30	8	3	0	0	10	1	0	12	1	0	32	1280	1	0	3	4	4	0.3	0.3	1	49	1	0	3
1292	30	8	4	1	0	0	0	0	0	0	0	0	0	0	0	3	4	4	0.3	0.3	1	49	1	0	3
1292	30	9	1	0	0	10	1	0	12	0	1	32	1280	0	0	3	4	4	0.3	0.3	1	49	1	0	3
1292	30	9	2	0	0	30	0	0	16	1	0	25	1000	1	0	3	4	4	0.3	0.3	1	49	1	0	3
1292	30	9	3	0	1	30	0	0	16	1	0	28	1120	0	1	3	4	4	0.3	0.3	1	49	1	0	3
1292	30	9	4	1	0	0	0	0	0	0	0	0	0	0	0	3	4	4	0.3	0.3	1	49	1	0	3
1301	31	1	1	0	0	10	1	0	12	1	0	28	1120	0	0	3	10	6	0.4	0.45	0	62	0	5	0
1301	31	1	2	0	1	10	1	0	16	0	1	32	1280	0	1	3	10	6	0.4	0.45	0	62	0	5	0
1301	31	1	3	0	0	20	0	1	12	0	1	28	1120	0	1	3	10	6	0.4	0.45	0	62	0	5	0
1301	31	1	4	1	0	0	0	0	0	0	0	0	0	0	0	3	10	6	0.4	0.45	0	62	0	5	0
1301	31	2	1	0	0	20	0	1	12	1	0	28	1120	0	0	3	10	6	0.4	0.45	0	62	0	5	0
1301	31	2	2	0	1	20	0	1	16	0	1	32	1280	0	1	3	10	6	0.4	0.45	0	62	0	5	0
1301	31	2	3	0	0	10	1	0	12	0	1	28	1120	0	1	3	10	6	0.4	0.45	0	62	0	5	0
1301	31	2	4	1	0	0	0	0	0	0	0	0	0	0	0	3	10	6	0.4	0.45	0	62	0	5	0
1301	31	3	1	0	0	20	0	1	12	0	0	25	1000	0	0	3	10	6	0.4	0.45	0	62	0	5	0
1301	31	3	2	0	0	20	0	1	12	1	0	32	1280	0	1	3	10	6	0.4	0.45	0	62	0	5	0
1301	31	3	3	0	1	10	1	0	16	0	1	28	1120	0	0	3	10	6	0.4	0.45	0	62	0	5	0
1301	31	3	4	1	0	0	0	0	0	0	0	0	0	0	0	3	10	6	0.4	0.45	0	62	0	5	0
1301	31	4	1	0	0	10	1	0	12	1	0	25	1000	0	1	3	10	6	0.4	0.45	0	62	0	5	0
1301	31	4	2	0	1	30	0	0	16	1	0	32	1280	0	0	3	10	6	0.4	0.45	0	62	0	5	0
1301	31	4	3	0	0	20	0	1	8	0	1	28	1120	1	0	3	10	6	0.4	0.45	0	62	0	5	0
1301	31	4	4	1	0	0	0	0	0	0	0	0	0	0	0	3	10	6	0.4	0.45	0	62	0	5	0
1301	31	5	1	0	1	20	0	1	16	1	0	28	1120	1	0	3	10	6	0.4	0.45	0	62	0	5	0
1301	31	5	2	0	0	30	0	0	12	1	0	32	1280	0	0	3	10	6	0.4	0.45	0	62	0	5	0
1301	31	5	3	0	0	10	1	0	8	0	1	25	1000	0	0	3	10	6	0.4	0.45	0	62	0	5	0
1301	31	5	4	1	0	0	0	0	0	0	0	0	0	0	0	3	10	6	0.4	0.45	0	62	0	5	0
1301	31	6	1	0	1	10	1	0	16	1	0	28	1120	0	0	3	10	6	0.4	0.45	0	62	0	5	0
1301	31	6	2	0	0	20	0	1	12	0	1	32	1280	0	1	3	10	6	0.4	0.45	0	62	0	5	0
1301	31	6	3	0	0	30	0	0	8	0	1	28	1120	1	0	3	10	6	0.4	0.45	0	62	0	5	0
1301	31	6	4	1	0	0	0	0	0	0	0	0	0	0	0	3	10	6	0.4	0.45	0	62	0	5	0
1301	31	7	1	0	0	30	0	0	12	0	0	28	1120	0	1	3	10	6	0.4	0.45	0	62	0	5	0
1301	31	7	2	0	1	10	1	0	16	0	0	32	1280	0	1	3	10	6	0.4	0.45	0	62	0	5	0
1301	31	7	3	0	0	20	0	1	8	0	1	25	1000	0	0	3	10	6	0.4	0.45	0	62	0	5	0
1301	31	7	4	1	0	0	0	0	0	0	0	0	0	0	0	3	10	6	0.4	0.45	0	62	0	5	0
1301	31	8	1	0	1	20	0	1	16	0	1	25	1000	0	1	3	10	6	0.4	0.45	0	62	0	5	0
1301	31	8	2	0	0	20	0	1	8	0	0	28	1120	0	1	3	10	6	0.4	0.45	0	62	0	5	0
1301	31	8	3	0	0	10	1	0	12	1	0	32	1280	1	0	3	10	6	0.4	0.45	0	62	0	5	0
1301	31	8	4	1	0	0	0	0	0	0	0	0	0	0	0	3	10	6	0.4	0.45	0	62	0	5	0
1301	31	9	1	0	0	10	1	0	12	0	1	32	1280	0	0	3	10	6	0.4	0.45	0	62	0	5	0
1301	31	9	2	0	1	30	0	0	16	1	0	25	1000	1	0	3	10	6	0.4	0.45	0	62	0	5	0
1301	31	9	3	0	0	30	0	0	16	1	0	28	1120	0	1	3	10	6	0.4	0.45	0	62	0	5	0
1301	31	9	4	1	0	0	0	0	0	0	0	0	0	0	0	3	10	6	0.4	0.45	0	62	0	5	0
1302	31	1	1	0	1	10	1	0	12	1	0	28	1120	0	0	3	10	6	0.4	0.45	1	58	1	0	0
1302	31	1	2	0	0	10	1	0	16	0	1	32	1280	0	1	3	10	6	0.4	0.45	1	58	1	0	0
1302	31	1	3	0	0	20	0	1	12	0	1	28	1120	0	1	3	10	6	0.4	0.45	1	58	1	0	0
1302	31	1	4	1	0	0	0	0	0	0	0	0	0	0	0	3	10	6	0.4	0.45	1	58	1	0	0
1302	31	2	1	0	0	20	0	1	12	1	0	28	1120	0	0	3	10	6	0.4	0.45	1	58	1	0	0
1302	31	2	2	0	0	20	0	1	16	0	1	32	1280	0	1	3	10	6	0.4	0.45	1	58	1	0	0
1302	31	2	3	0	1	10	1	0	12	0	1	28	1120	0	1	3	10	6	0.4	0.45	1	58	1	0	0
1302	31	2	4	1	0	0	0	0	0	0	0	0	0	0	0	3	10	6	0.4	0.45	1	58	1	0	0
1302	31	3	1	0	0	20	0	1	12	0	0	25	1000	0	0	3	10	6	0.4	0.45	1	58	1	0	0
1302	31	3	2	0	1	20	0	1	12	1	0	32	1280	0	1	3	10	6	0.4	0.45	1	58	1	0	0
1302	31	3	3	0	0	10	1	0	16	0	1	28	1120	0	0	3	10	6	0.4	0.45	1	58	1	0	0
1302	31	3	4	1	0	0	0	0	0	0	0	0	0	0	0	3	10	6	0.4	0.45	1	58	1	0	0
1302	31	4	1	0	0	10	1	0	12	1	0	25	1000	0	1	3	10	6	0.4	0.45	1	58	1	0	0
1302	31	4	2	0	0	30	0	0	16	1	0	32	1280	0	0	3	10	6	0.4	0.45	1	58	1	0	0
1302	31	4	3	0	1	20	0	1	8	0	1	28	1120	1	0	3	10	6	0.4	0.45	1	58	1	0	0
1302	31	4	4	1	0	0	0	0	0	0	0	0	0	0	0	3	10	6	0.4	0.45	1	58	1	0	0
1302	31	5	1	0	0	20	0	1	16	1	0	28	1120	1	0	3	10	6	0.4	0.45	1	58	1	0	0
1302	31	5	2	0	1	30	0	0	12	1	0	32	1280	0	0	3	10	6	0.4	0.45	1	58	1	0	0
1302	31	5	3	0	0	10	1	0	8	0	1	25	1000	0	0	3	10	6	0.4	0.45	1	58	1	0	0
[truncated: 27,449 more rows]
