# Supplementary material for: Gender, caste, and heterogeneous farmer preferences for wheat varietal traits in rural India
Source: PLoS One. 2022 Aug 11;17(8):e0272126. doi: 10.1371/journal.pone.0272126 (PMC9371340; doi:10.1371/journal.pone.0272126)
Supplement: S2 Data — (CSV) [file pone.0272126.s004.csv]

Variable name	Storage type	display format	Variable description
Interview_ID	int	%8.0g	Respondent identification number
Household_ID	int	%8.0g	Household identification number. There could be 1 or 2 respondents per household.
Card_ID	byte	%8.0g	Choice experiment card identification number. Nine cards are shown per household.
Option_ID	byte	%8.0g	Alternative to choose within a choice card. A choice card contained 4 options (3 varieties and one opt-out)
ASC_Dummy	byte	%8.0g	Binary variable representing "Opt-out" option (1 = opt-out option; 0 = otherwise).
Choice_Dummy	byte	%8.0g	Binary variable representing respondent's selection or choice (1= respondent's selection from four choices; 0 = other options not selected).
Heat_Loss	byte	%8.0g	Percentage of yield loss from terminal heat for the variety
HT_High_Dummy	byte	%8.0g	Binary variable representing high heat tolerance (1 = 10% yield loss only; 0= otherwise)
HT_Med_Dummy	byte	%8.0g	Binary variable representing medium heat tolerance (1 = 20% yield loss ; 0= otherwise)
Potl_Yield	byte	%8.0g	Potential yield of the variety under ideal conditions (quintals of wheat grain per acre)
Qual_High_Dummy	byte	%8.0g	Binary variable representing high chapati quality (1 = grains produce high quality chapatis; 0 = otherwise)
Qual_Med_Dummy	byte	%8.0g	Binary variable representing medium chapati quality (1 = grains produce medium quality chapatis; 0 = otherwise)
Seed_Price	byte	%8.0g	Seed price (INR per quintal)
Seed_Cost_Per_Acre	int	%8.0g	Seed cost (INR per acre; assuming a seed rate of 40kg per acre)
Lodg_High_Dummy	byte	%8.0g	Binary variable representing high lodging tolerance (1 = varieties that have high lodging tolerance; 0 = otherwise)
Lodg_Med_Dummy	byte	%8.0g	Binary variable representing medium lodging tolerance (1 = varieties that have medium lodging tolerance; 0 = otherwise)
CASTE_GR	byte	%8.0g	Caste categories (1 = SC; 2 = ST; 3 = OBC; 0 = non-marginalized)
HH_SIZE	byte	%8.0g	Household size (number)
ADULT_MEMB	byte	%8.0g	Number of adult members in the household
LAND_CUL	float	%8.0g	Cultivated land (acre)
LAND_OWN	float	%8.0g	Owned land (acre)
FEMALE_DUMMY	byte	%8.0g	Binary variable representing female respondent (1 = female; 0 = otherwise)
AGE_RESP	byte	%8.0g	Age of the respondent (years)
ILLITERATE	byte	%8.0g	Binary variable representing people who cannot read or write (1 = illiterate; 0 = otherwise)
FORMAL_SCHOOL	byte	%8.0g	Number of years of formal schooling obtained by the respondent
FOOD_INSECURE	byte	%8.0g	Food Insecurity Experience Scale (0-8; https://www.fao.org/policy-support/tools-and-publications/resources-details/en/c/1236494/)
